# Supplementary material for: Genome-wide association analysis of seedling traits in diverse Sorghum germplasm under thermal stress
Source: BMC Plant Biol. 2017 Jan 13;17:12. doi: 10.1186/s12870-016-0966-2 (PMC5237230; doi:10.1186/s12870-016-0966-2)
Supplement: Additional file 1: — Pearson’s correlation among traits measured with thermal stress application at seedling stage. (XLSX 10 kb) [file 12870_2016_966_MOESM1_ESM.xlsx]

## Sheet: Sheet1
	Heat stress - shoot fresh weight	Heat stress - root fresh weight	Heat stress - shoot length	Heat stress - root length	Heat stress - Chlorophyll A	Heat stress - Chlorophyll B	Heat stress - Total chlorophyll	Cold stress - shoot fresh weight	Cold stress - root fresh weight	Cold stress - shoot length	Cold stress - root length	Cold stress - absorbance of fresh weight
Heat stress - shoot fresh weight	1
Heat stress - root fresh weight	0.721	1
Heat stress - shoot length	0.814	0.545	1
Heat stress - root length	0.493	0.647	0.441	1
Heat stress - Chlorophyll A	0.642	0.607	0.545	0.436	1
Heat stress - Chlorophyll B	0.623	0.59	0.518	0.432	0.974	1
Heat stress - Total chlorophyll	0.641	0.606	0.541	0.437	0.999	0.985	1
Cold stress - shoot fresh weight	0.507	0.332	0.289	0.179	0.267	0.252	0.264	1
Cold stress - root fresh weight	0.32	0.376	0.217	0.161	0.256	0.26	0.258	0.689	1
Cold stress - shoot length	0.371	0.31	0.337	0.191	0.208	0.185	0.204	0.8	0.503	1
Cold stress - root length	0.194	0.203	0.089	0.299	0.101	0.095	0.1	0.487	0.459	0.477	1
Cold stress - absorbance of fresh weight	-0.038	-0.007	-0.069	0.068	0.014	-0.004	0.009	0.188	0.152	0.239	0.325	1
