# Supplementary material for: Genome-wide association analysis of seedling traits in diverse Sorghum germplasm under thermal stress
Source: BMC Plant Biol. 2017 Jan 13;17:12. doi: 10.1186/s12870-016-0966-2 (PMC5237230; doi:10.1186/s12870-016-0966-2)
Supplement: Additional file 2: — Phenotypic measurements of seedling upon heat and cold stress on 300 sorghum association panel. (XLSX 50 kb) [file 12870_2016_966_MOESM2_ESM.xlsx]

## Sheet: JB_Seedling_Data
Taxa	CT_S_FW	CT_R_FW	CT_SL	CT_RL	CT_AB_FW	HT_S_FW	HT_RT_FW	HT_SL	HT_RL	ChlA	ChlB	Total_Chl
SAP_PI152651	0.07406	0.08212	55.2	145.4	0.00398657	0.0374	0.0324875	38.625	128.375	38.3876	12.7842	51.1595
SAP_PI34911	0.04305	0.0383	50.25	141.875	0.0241584	0.0359	0.0203833	39.3333	89.1667	36.498	13.3374	49.8232
SAP_PI48770	0.0340222	0.0294333	56.7778	116.111	0.00376804	0.0286429	0.0237286	48.4286	132.571	21.1156	8.19969	29.3079
SAP_PI533750	0.0548571	0.0346143	68.2857	109	0.00329899	0.0542667	0.0624667	65.1667	152	NA	NA	NA
SAP_PI533752	0.0383625	0.0433375	47.875	138.625	0.0102829	0.0380375	0.0594125	45.625	164.75	25.1642	8.75779	33.9137
SAP_PI533754	0.0382069	0.0242597	44.6944	87.1111	0.00938097	0.02334	0.01426	34.4	74.2	16.4436	6.08666	22.5247
SAP_PI533755	0.0277333	0.0287333	31.1667	120.667	0.00495744	0.0416	0.0268143	34	74.4286	45.4806	15.3928	60.8588
SAP_PI533757	NA	NA	NA	NA	NA	NA	NA	NA	NA	NA	NA	NA
SAP_PI533758	0.0284167	0.0197667	37	76.3333	0.00266135	0.0446333	0.0335333	53	114.167	42.2281	12.6024	54.8177
SAP_PI533759	0.0451375	0.0307625	59.25	100.625	0.00910315	0.02836	0.03106	31.2	136.2	12.5702	3.64496	16.2114
SAP_PI533760	0.0215667	0.0141	31.8333	78.8333	0.00284886	0.03366	0.03648	35.2	140.8	29.3224	10.3935	39.7062
SAP_PI533761	0.05333	0.03711	59.7	112.1	0.006429	0.0438714	0.0494571	45.4286	133.571	41.5472	15.2023	56.7356
SAP_PI533762	0.031675	0.019975	36.5	66.125	0.00310293	0.0448286	0.0319714	46.8571	101.429	16.8705	7.15998	24.0244
SAP_PI533766	0.022625	0.025425	36	132.625	0.00298484	0.0285	0.0426222	48	172.889	17.612	7.62401	25.2295
SAP_PI533769	NA	NA	NA	NA	NA	NA	NA	NA	NA	NA	NA	NA
SAP_PI533785	0.03916	0.03642	47	125.2	0.00294771	0.0407714	0.0411857	46.5714	147.286	NA	NA	NA
SAP_PI533788	0.0384	0.0410667	41.6667	144.5	0.00637982	0.0415	0.0213	42.4	96.4	33.6792	7.64432	41.3144
SAP_PI533789	0.0569	0.05864	54	131.6	0.0067528	0.0344667	0.0359667	38.5	105.833	24.1836	9.23599	33.4113
SAP_PI533792	0.0283667	0.0252	43.6667	99.1667	0.00355696	0.0318444	0.0398778	37.2222	145.444	23.3025	8.02461	31.3196
SAP_PI533794	0.0456333	0.02515	60.5	108.333	0.00247577	0.0338429	0.0323857	36.5714	121.857	27.9205	10.1583	38.0694
SAP_PI533800	0.0479	0.0450429	54.7143	146.143	0.0123316	0.0540857	0.0567286	68	164.286	NA	NA	NA
SAP_PI533807	0.03841	0.03264	53.5	131	0.00793511	0.0376375	0.0374125	47.75	142.125	NA	NA	NA
SAP_PI533810	0.05504	0.03858	54.6	130.4	0.00866294	0.04382	0.02572	45.2	117	41.3375	13.6339	54.9582
SAP_PI533814	0.03086	0.02056	36.9	90.4	0.00609607	0.0380625	0.0307375	40.625	148.625	40.3691	12.8658	53.2222
SAP_PI533821	0.03185	0.0214667	39.3333	99.1667	0.00406773	0.04537	0.05145	45.9	145.6	47.7591	17.2727	65.0159
SAP_PI533822	0.0456571	0.0333	62.1429	98.8571	0.00414468	0.0523375	0.0456125	72	154.75	38.115	13.0227	51.1254
SAP_PI533831	NA	NA	NA	NA	NA	NA	NA	NA	NA	NA	NA	NA
SAP_PI533833	0.0460125	0.0350875	52.5	114.5	0.0252868	0.0512857	0.0485286	49.2857	130.286	35.0874	10.2026	45.2795
SAP_PI533839	0.0239375	0.024875	54.875	108.125	0.0113358	0.030975	0.0228375	63.625	156.375	37.2994	11.2775	48.5655
SAP_PI533839	NA	NA	NA	NA	NA	NA	NA	NA	NA	NA	NA	NA
SAP_PI533842	0.0378714	0.0190429	43.1429	81.8571	0.0122996	0.0295833	0.0180167	38.5	99.5	41.7507	13.0121	54.7498
SAP_PI533855	NA	NA	NA	NA	NA	0.0498833	0.0242	56.6667	121.5	8.10001	3.63885	11.7358
SAP_PI533856	0.0394	0.0234667	48	99.4444	0.00865582	0.0303	0.0135833	40	80.4286	26.8135	8.21885	35.0241
SAP_PI533863	0.0635	0.04618	62.2	121.2	0.00528832	0.0478667	0.04025	48.5	124.167	44.4842	12.6182	57.0892
SAP_PI533866	0.020275	0.0149875	30.125	55.25	0.00267589	0.0310625	0.036425	37	127	29.5918	9.24586	38.8284
SAP_PI533869	0.0369286	0.0355857	47.8571	79.1429	0.00525546	0.02836	0.03566	41.4	128	28.505	8.7667	37.2629
SAP_PI533871	0.0441889	0.0327333	56.2222	80.4444	0.0192696	0.0291	0.02774	39.8	152	27.3292	9.1781	36.4985
SAP_PI533876	0.0651	0.0583833	69.8333	83.3333	0.00613064	0.04978	0.05558	59.6	151.2	72.371	24.1899	96.5377
SAP_PI533877	0.037375	0.017475	50.75	74.75	0.0104256	0.0428714	0.0225571	55.5714	95.1429	30.5169	9.1264	39.634
SAP_PI533882	0.0367286	0.0344714	49.4286	84.8571	0.00261363	0.0503714	0.0655571	54.2857	121.857	40.7712	13.0313	53.7897
SAP_PI533901	0.0371667	0.0222833	46.3333	86.3333	0.00409593	0.0371273	0.0218636	42.8182	90.3636	28.392	9.79705	38.1798
SAP_PI533902	0.02765	0.020975	39.75	92.25	0.00535984	0.028375	0.0176625	44.875	101.625	18.7073	6.2926	24.9939
SAP_PI533910	0.0317143	0.0286714	37.4286	82.2857	0.00315759	0.04168	0.03944	45.4	88.8	27.9953	8.38928	36.3761
SAP_PI533911	0.0410857	0.0453143	50.4286	121.571	0.00471911	0.0420833	0.0432167	56	121.333	44.6086	12.8353	57.4305
SAP_PI533912	0.02804	0.02368	51	101.4	0.00878155	0.0370538	0.0357538	51.2308	103.846	27.6295	9.42166	37.0423
SAP_PI533913	0.0439333	0.0499667	58.6667	108	0.00464925	NA	NA	NA	NA	NA	NA	NA
SAP_PI533919	0.037525	0.030875	58.375	146.625	0.00636538	0.0282714	0.0354857	39.1429	142.571	20.7874	6.22051	27.0016
SAP_PI533927	0.0290333	0.0288833	37.1667	94.6667	0.00863436	0.04118	0.04182	53.4	152.8	48.8548	15.6924	64.5319
SAP_PI533936	0.031525	0.028825	49.375	108.375	0.00283164	0.0382857	0.0367571	56.1429	141.286	60.1946	19.501	79.6765
SAP_PI533937	NA	NA	NA	NA	NA	NA	NA	NA	NA	NA	NA	NA
SAP_PI533938	0.0407333	0.0361111	44.3333	124.222	0.0259923	0.0284	0.0285667	29.6667	109	16.5965	5.72943	22.3206
SAP_PI533939	0.0347455	0.0332091	45.8182	110.727	0.00479122	0.0306375	0.028975	42.25	126	24.1168	8.76583	32.8745
SAP_PI533940	0.0392	0.0266333	56.5	99.1667	0.00796911	0.04195	0.0391667	58	142.333	73.0162	22.9173	95.9108
SAP_PI533943	0.0421143	0.0219286	55.4286	79.4286	0.00823698	0.026775	0.0212125	32	101.25	26.9115	8.88069	35.7836
SAP_PI533948	0.0358084	0.0258807	44.7273	100.91	0.00718949	0.0253	0.0128833	38	74.6667	22.1976	8.43787	30.6279
SAP_PI533955	0.0403056	0.0334842	44.8861	98.9122	0.0106091	0.0400429	0.0364857	46.7143	137.571	48.1641	14.9204	63.0695
SAP_PI533956	0.0263375	0.0203875	39.875	111.75	0.0112927	0.022125	0.0183125	38	111	19.3818	6.80809	26.1836
SAP_PI533957	0.05785	0.0418375	75.875	110.5	0.0157398	0.02122	0.01412	33.4	97.2	1.76383	0.6032	2.36646
SAP_PI533961	0.0487	0.0428111	58.3333	140.333	0.00521911	0.0289143	0.0332429	39	168.286	23.0049	8.41424	31.4114
SAP_PI533962	0.043	0.0367	54.9	124.2	0.0057908	0.0339167	0.02175	49	89.6667	3.19075	1.16113	4.35081
SAP_PI533964	0.0177778	0.0157398	25.717	89.5107	0.00508339	0.0289167	0.0223167	34.8333	108.833	26.2454	8.19869	34.4359
SAP_PI533965	NA	NA	NA	NA	NA	0.0175167	0.0158833	23.3333	93.8333	1.06403	0.630307	1.69387
SAP_PI533967	0.0193309	0.0157711	30.6352	81.8345	0.00774045	0.0408417	0.0362833	43.75	152.417	NA	NA	NA
SAP_PI533970	0.0522148	0.045149	54.0631	124.394	0.0311666	0.053	0.0388143	74.1429	135.143	20.6143	7.02919	27.6368
SAP_PI533972	0.0350931	0.0292397	45.8485	98.6645	0.00703969	0.0518111	0.0455333	67.8889	153.778	46.546	15.5062	62.0373
SAP_PI533976	0.039184	0.0341344	47.9122	117.727	0.00964433	0.03152	0.02578	42.2	116.8	42.3891	12.9353	55.3114
SAP_PI533979	0.0372	0.03696	45	118.2	0.00397288	0.0238333	0.0176167	32.1667	68.3333	26.1196	10.0452	36.1558
SAP_PI533980	0.0382444	0.0287222	50.8889	106.222	0.00381597	0.06258	0.06146	73.6	153.6	72.9318	23.9044	96.813
SAP_PI533985	0.0575757	0.0448088	61.0412	137.575	0.00792876	0.03505	0.0253333	47	123.833	16.005	6.52434	22.5237
SAP_PI533986	0.0438	0.0256667	51	104	0.00388747	0.0498714	0.0376571	59.8571	111.429	37.8449	11.3899	49.2232
SAP_PI533987	0.042825	0.0429125	50.25	94.5	0.0131357	0.0497833	0.0691167	54.6667	155.833	83.9109	27.279	111.163
SAP_PI533989	0.0208999	0.0185583	28.4527	99.5967	0.00691068	0.0237	0.0154333	33.7778	102.667	2.96051	-0.38988	2.57031
SAP_PI533991	0.0296556	0.0189444	38.5556	80.2222	0.00336451	0.03424	0.01998	41.2	112.4	22.44	7.29473	29.7276
SAP_PI533996	0.0389667	0.0291667	46.6667	95	0.00319561	0.05038	0.05248	58	133	33.8768	12.4791	46.3445
SAP_PI533997	0.0443444	0.0262333	63.3333	59.7778	0.00254317	0.03288	0.04098	44.4	103	31.0518	10.0278	41.0699
SAP_PI533998	0.0332374	0.0286577	48.6365	107.981	0.00385671	0.0362556	0.0267444	47.3333	136.333	38.7849	12.2172	50.99
SAP_PI534009	0.03	0.0169167	37.6667	77.6667	0.00426316	0.0315333	0.01015	38	52.3333	16.8875	6.64825	23.5299
SAP_PI534021	0.0426	0.0237	55.75	91.75	0.00437	0.040525	0.01965	48.5	129.5	31.8365	10.6041	42.4304
SAP_PI534028	0.0285	0.0213	43	105.2	0.00399711	0.03218	0.02184	46.8	134.8	27.8672	9.04556	36.9039
SAP_PI534037	NA	NA	NA	NA	NA	0.0234667	0.0315	39.1111	117.222	21.84	7.16626	28.9993
SAP_PI534053	0.03276	0.03254	45.8	102	0.00329244	0.0160625	0.0105375	26.5	56.5	9.1043	3.2779	12.3792
SAP_PI534054	0.0378232	0.0350312	49.303	92.3234	0.00643001	0.0373857	0.0466714	57.5714	119.571	41.5514	13.0537	54.5921
SAP_PI534070	0.0378375	0.037925	50.625	117.625	0.0187884	0.0303625	0.0272875	43.375	127	18.6997	6.24061	24.9344
SAP_PI534075	0.0428	0.0211143	56.5714	96.7143	0.00667823	0.0445333	0.0358889	53.7778	123.556	33.8877	11.775	45.6515
SAP_PI534079	0.0507167	0.02515	77.6667	97.3333	0.00576744	0.032275	0.026025	46.625	124.125	25.127	7.75547	32.8747
SAP_PI534092	0.06306	0.04382	63.6	78.2	0.00438126	0.0319571	0.0205	33.7143	93.8571	30.8805	11.6308	42.5009
SAP_PI534096	NA	NA	NA	NA	NA	NA	NA	NA	NA	NA	NA	NA
SAP_PI534097	0.04147	0.02929	52	93	0.0170881	0.0365714	0.0223857	56.4286	98.5714	34.7382	11.9338	46.6607
SAP_PI534099	0.0450333	0.0392407	57.5679	124.543	0.0204024	0.03042	0.02262	53.8	134.4	NA	NA	NA
SAP_PI534101	0.0374963	0.0359938	41.5926	114.457	0.00768105	0.0367375	0.0453875	42.375	121.875	37.2614	12.0666	49.3162
SAP_PI534104	0.0388556	0.0265222	51.7778	114.889	0.0085058	0.0548571	0.0386857	59.7143	99.4286	78.0949	25.3269	103.397
SAP_PI534105	0.0430556	0.0340889	51.1111	122.889	0.0083056	0.0407875	0.0328	51.875	113.5	NA	NA	NA
SAP_PI534108	0.0377506	0.029058	47.9753	106.21	0.00778702	0.02304	0.01958	31.2	109.6	30.1747	9.42649	39.5919
SAP_PI534112	0.05809	0.04646	58.4	121	0.018788	0.0349333	0.0311667	50.8333	125.5	25.1665	7.83312	32.9918
SAP_PI534114	0.0350444	0.0276889	45.1111	101.556	0.00365234	0.0419	0.0404833	49.1667	120.5	55.6489	20.3529	75.9832
SAP_PI534115	0.0447568	0.0369062	56.9506	115.691	0.00415629	0.0821	0.05328	94	165.4	59.3428	22.0239	81.3466
SAP_PI534116	0.0318841	0.027034	43.7723	102.299	0.00436914	0.0233333	0.0142167	32.5	59.8333	18.6824	6.1256	24.802
SAP_PI534117	0.0424667	0.0242667	66.4444	94.3333	0.0117781	0.0293667	0.0356167	44.3333	150	39.4381	12.6155	52.0412
SAP_PI534123	0.0227286	0.0163	34.4286	50.8571	0.00384834	0.0347111	0.0377222	64.8889	82.5556	38.0665	11.5982	49.6531
SAP_PI534124	0.0280857	0.0158143	47.4286	45	0.00493508	0.0355	0.02206	48.2	72	30.4653	7.47033	37.9271
SAP_PI534127	0.05035	0.0325833	63.6667	131.5	0.00568401	0.05518	0.04024	66.6	143.6	55.6345	14.6182	70.2366
SAP_PI534128	0.0408857	0.0427286	45.1429	162.571	0.00491445	0.0542667	0.0402167	68	169.167	56.8172	18.3377	75.1369
SAP_PI534132	0.0720571	0.0487286	61.7143	126.429	0.00614396	0.08178	0.0514	81.8	116.2	86.405	20.8762	107.257
SAP_PI534133	0.0467333	0.0318167	52.8333	110.5	0.00432514	0.04278	0.02098	52.4	85.4	31.9845	10.2801	42.2545
SAP_PI534135	0.03438	0.02908	42	127.4	0.00488838	0.039975	0.044775	44.25	140.5	35.5028	11.2248	46.7165
SAP_PI534137	0.0401429	0.0408571	47	117.571	0.00685521	0.0468125	0.0453375	56	129.75	29.1113	6.88424	35.9875
SAP_PI534139	0.03605	0.03475	58	132.5	0.00805277	0.0220556	0.0219111	32.5556	109	14.5026	4.96015	19.458
SAP_PI534139	NA	NA	NA	NA	NA	NA	NA	NA	NA	NA	NA	NA
SAP_PI534144	0.0304556	0.0271333	43.1111	107.667	0.0088588	0.0292571	0.0206143	41.8571	104.571	24.5569	8.30866	32.8576
SAP_PI534145	NA	NA	NA	NA	NA	NA	NA	NA	NA	NA	NA	NA
SAP_PI534148	0.0530333	0.0344167	59	121.333	0.0125413	0.047975	0.028875	41	141.75	24.3623	8.93825	33.2924
SAP_PI534155	0.0489833	0.0320333	58	121.833	0.00546614	0.04512	0.04938	52.4	135.4	37.995	10.6022	48.586
SAP_PI534157	0.0455857	0.0337857	60.7143	77.8571	0.00298923	0.05565	0.04515	68.3333	110.333	37.954	12.7169	50.6587
SAP_PI534163	NA	NA	NA	NA	NA	NA	NA	NA	NA	NA	NA	NA
SAP_PI540816	0.03498	0.02584	34	64	0.00494496	0.031	0.0171	46	100	28.7148	9.07062	37.7764
SAP_PI542718	0.0650167	0.049	59.3333	85	0.00369106	0.0517429	0.0246857	64.2857	128.714	46.5858	14.8948	61.466
SAP_PI548797	0.03376	0.03372	45.4	110	0.00246212	0.0396167	0.0270167	53.5	130.833	31.1661	9.99303	41.1493
SAP_PI552856	0.0406875	0.0413375	41	93.5	0.00275882	0.0563143	0.0268143	77.2857	121.714	58.8555	19.2714	78.1082
SAP_PI552861	0.03486	0.14869	35.4	98.2	0.00255085	0.03105	0.030675	44.25	146.25	46.6853	13.8264	60.4975
SAP_PI561071	0.0189143	0.0171286	28.8571	42.5714	0.00232766	0.0214857	0.0119286	32.4286	68.7143	38.187	12.2309	50.4059
SAP_PI561073	0.0269769	0.0231077	36.4615	109.538	0.00341323	0.03548	0.02836	51.4	124.4	28.3611	9.0476	37.3998
SAP_PI561472	0.03924	0.02228	54.8	87.8	0.00225838	0.0432143	0.0376143	62.1429	164	39.9806	11.0828	51.0516
SAP_PI564164	0.0362857	0.0358286	40.8571	79.1429	0.00537034	0.0403143	0.0288286	57.8571	107.429	39.0894	14.0204	53.0968
SAP_PI564165	0.0413125	0.0378875	51.25	85.125	0.00655835	0.0524	0.0437222	71.2222	135.889	33.7134	1.30595	35.0131
SAP_PI576130	0.0315333	0.0274	43.1667	83.6667	0.00396551	0.0364643	0.0308357	54.7857	124.643	38.4906	12.269	50.7475
SAP_PI576332	0.03573	0.02776	51.3	114.8	0.00374017	0.0212167	0.0159833	36.1667	98.8333	17.4687	6.75176	24.2145
SAP_PI576333	0.032676	0.027826	41.5458	107.192	0.00696785	0.02326	0.0194	29.4	88	13.6521	4.67472	18.3224
SAP_PI576339	0.0394213	0.0392448	48.4358	116.621	0.00575854	0.0437625	0.0474375	48.75	126	45.7433	16.1955	61.9237
SAP_PI576340	0.0326562	0.0225094	42.2096	85.5458	0.00640683	0.03205	0.03156	44.8	141.6	28.9045	10.6723	39.5671
SAP_PI576345	0.045075	0.0401375	52.875	89.75	0.00334414	0.01884	0.01938	26.6	96.4	15.3527	5.62984	20.9774
SAP_PI576347	0.032037	0.0291198	49.7284	95.8272	0.00563642	0.0236714	0.0165857	42.4286	70.8571	25.5805	8.62315	34.1954
SAP_PI576348	NA	NA	NA	NA	NA	NA	NA	NA	NA	NA	NA	NA
SAP_PI576349	NA	NA	NA	NA	NA	NA	NA	NA	NA	NA	NA	NA
SAP_PI576352	0.0355735	0.0287462	41.5377	90.62	0.00845659	0.0244889	0.0144889	35.6667	79.6667	NA	NA	NA
SAP_PI576359	0.0323111	0.0287556	39.3333	107.333	0.00443896	0.03488	0.02618	40.3	136.2	22.2008	7.63483	29.8284
SAP_PI576364	0.0238889	0.0190222	42.6667	76.3333	0.0213323	0.02332	0.01874	43.4	98.8	19.672	6.22026	25.8861
SAP_PI576366	0.02968	0.02527	51	100.7	0.00325176	0.0310857	0.0353286	45.2857	164.857	49.7033	16.3124	65.9999
SAP_PI576373	0.0399617	0.027816	45.8395	94.5802	0.00928629	0.0332286	0.0186	39.1429	84.4286	NA	NA	NA
SAP_PI576375	0.0592444	0.0478667	61	143	0.0195552	0.0443	0.03855	52.8333	183.333	52.495	16.3958	68.8745
SAP_PI576376	0.0582827	0.0389185	59	125.667	0.011246	0.0631167	0.0379667	85.6667	152.5	70.834	22.4106	93.2225
SAP_PI576380	0.0498111	0.0373556	60.5556	108.222	0.0053992	0.06125	0.0572167	65	149	45.4833	15.215	60.6837
SAP_PI576381	0.0535333	0.0323333	53.7778	137.556	0.00297941	0.0517857	0.0455571	48.5714	157.857	54.7798	17.7061	72.4687
SAP_PI576385	0.0347461	0.0307134	50.8575	88.6994	0.00598982	0.033175	0.0267625	40.875	115	35.7167	12.3647	48.0697
SAP_PI576386	0.0302135	0.0254832	40.7389	99.9094	0.00730464	0.0275556	0.0247667	37	96	14.6395	4.40335	19.0384
SAP_PI576387	NA	NA	NA	NA	NA	NA	NA	NA	NA	NA	NA	NA
SAP_PI576390	0.0523143	0.0374857	52.7143	143.714	0.00682439	0.0335125	0.0256375	34.375	139.5	26.7815	9.13399	35.9068
SAP_PI576391	0.0404571	0.0209857	60.7143	140.429	0.00476103	0.038325	0.035775	53.125	175.875	53.9608	19.0059	72.949
SAP_PI576393	0.029925	0.0268	41.375	102.25	0.0077251	0.0315667	0.0371833	54.5	118	31.8616	9.43367	41.2856
SAP_PI576394	0.0309663	0.0226104	50.0658	79.4952	0.0199194	0.0302	0.0315667	49.3333	152.833	NA	NA	NA
SAP_PI576399	0.02912	0.01556	47	84.4	0.01461	0.0338571	0.0381143	48.1429	152.429	39.556	11.9393	51.4832
SAP_PI576401	0.044996	0.0288755	43.1201	106.946	0.00980388	0.0491571	0.0295714	46.5714	160.857	58.1562	18.9595	77.0973
SAP_PI576418	0.0380383	0.0379531	47.1358	105.938	0.00876364	0.02556	0.02252	34.6	127.8	30.2697	10.5833	40.8431
SAP_PI576422	0.0267641	0.0205795	35.081	85.5122	0.00467261	0.02866	0.02386	37.6	87.2	17.3385	6.309	23.6417
SAP_PI576425	0.0486412	0.0493019	60.2486	142.345	0.0110127	0.0458182	0.0317364	57.2727	160.091	13.84	4.34656	18.1822
SAP_PI576426	0.0430815	0.0415062	48.4815	127.198	0.00865552	0.0522833	0.0223833	94.6667	135.833	37.649	12.5554	50.1923
SAP_PI576428	0.0336384	0.0362257	42.7375	105.283	0.00913376	0.0569333	0.0631167	68.5	180	75.4032	24.7142	100.093
SAP_PI576435	0.0287469	0.0228886	49.6311	84.8141	0.0101182	0.0323444	0.0310889	66.7778	98.8889	8.66381	2.84442	11.5055
SAP_PI576437	0.0322889	0.0369667	44.4444	126.444	0.00924343	0.0182	0.01675	31.1667	104.333	12.9717	5.12628	18.0934
SAP_PI585291	0.0352667	0.0486667	36	62	0.00311747	0.0236667	0.0176333	34.1667	104.167	17.2845	4.90627	22.1857
SAP_PI585295	0.0414333	0.0214667	47.8333	80.8333	0.00348964	0.0351	0.0168778	47.5556	90.7778	35.5197	13.1673	48.6749
SAP_PI595699	0.0511333	0.0365778	48.5556	129.444	0.0103957	0.04184	0.02898	48.8	146.4	NA	NA	NA
SAP_PI595702	0.0360915	0.0386035	43.9226	114.591	0.00844561	0.0292571	0.0262143	37.5714	102.714	11.7567	4.66585	16.4184
SAP_PI595714	0.0433769	0.0305159	50.7288	124.61	0.00542793	0.0487571	0.0505286	58.5714	172.714	65.6128	21.0442	86.6363
SAP_PI595718	0.0384693	0.0361926	46.0929	139.102	0.0113168	0.0464	0.04895	53.875	170.625	49.6788	16.3993	66.0623
SAP_PI595720	0.0432709	0.037817	52.2373	128.104	0.0111939	0.0708	0.0549667	70.6667	176	33.4564	9.63103	43.0774
SAP_PI595739	0.0400325	0.0288584	48.1207	115.834	0.01038	0.02922	0.03194	42.2	128.4	26.7098	8.67896	35.3803
SAP_PI595740	0.0404814	0.0272065	53.4579	108.648	0.0121263	0.02648	0.02122	34.4	123.2	11.6756	3.97901	15.6508
SAP_PI595741	0.0343646	0.0252007	54.7175	104.294	0.00792727	0.0269778	0.0237222	46.1111	141.556	9.32202	3.25183	12.5708
SAP_PI595743	0.0473444	0.0428556	60.7778	150.556	0.00298007	0.04223	0.04466	66.9	169.6	40.1546	14.394	54.5354
SAP_PI595744	0.0336543	0.0329407	42.6049	111.938	0.00888054	0.03768	0.0305	44.8	103.4	29.4044	10.1924	39.5871
SAP_PI595745	0.0252167	0.0206042	39.526	120.283	0.00917325	0.0195	0.0153167	25.6667	103.5	12.6492	4.18255	16.8277
SAP_PI597945	0.0395923	0.0299301	48.9595	105.982	0.00278204	0.0392875	0.0308	52.75	136.625	NA	NA	NA
SAP_PI597946	0.0352625	0.040725	58.75	107.25	0.00831064	0.0391375	0.0498625	63.5	165.25	68.9589	20.1558	89.0939
SAP_PI597949	0.0403444	0.0496778	46.2222	84.4444	0.00403488	0.0250571	0.0232714	26.2857	93.8571	4.66674	1.71996	6.38513
SAP_PI597950	0.0350889	0.0172556	53.6667	69.5556	0.0030374	0.03052	0.0318	40.8	119	27.6449	8.20731	35.8438
SAP_PI597951	0.02938	0.02212	36.8	110	0.00297684	0.0386417	0.03785	43.75	205.417	34.0931	12.2099	46.2916
SAP_PI597952	0.0356296	0.0242012	45.0073	77.3884	0.0118206	0.0435571	0.0328143	49.4286	128.857	40.8539	12.7411	53.5823
SAP_PI597957	0.0433824	0.0402113	55.361	122.038	0.0133127	0.0311167	0.0126667	40.3333	62.3333	3.87098	1.66266	5.53223
SAP_PI597960	0.0548253	0.0460842	54.0353	97.416	0.00535249	0.0531	0.0304	58.25	93.75	37.9291	14.696	52.612
SAP_PI597961	0.0346917	0.0282427	46.5595	95.4907	0.00369767	0.04576	0.03346	74.1	126.6	45.6039	14.4366	60.0263
SAP_PI597964	0.0503199	0.0433499	57.1574	121.785	0.00659623	0.0765167	0.0682333	79.6667	169.833	68.9181	24.7744	93.6696
SAP_PI597966	0.0334505	0.0265379	47.7339	137.549	0.0107135	0.0434667	0.0418	52.6667	203.444	63.9102	20.0788	83.9691
SAP_PI597967	0.0454222	0.0282556	57.8889	106.111	0.0026945	0.0468	0.0378143	54.2857	139.571	28.9973	10.256	39.2437
SAP_PI597967	NA	NA	NA	NA	NA	NA	NA	NA	NA	NA	NA	NA
SAP_PI597968	0.0433136	0.0359062	50.0988	91.3457	0.00666429	0.0454714	0.0445714	63.7143	135.857	54.6206	17.6427	72.2461
SAP_PI597971	0.0353728	0.0363728	47.2469	148.852	0.0193996	0.0380857	0.0418429	42	161.429	63.5746	19.5699	83.1249
SAP_PI597973	0.0465034	0.0501997	55.2129	112.048	0.0106236	0.06052	0.06908	62.8	181.6	105.223	31.6965	136.887
SAP_PI597976	NA	NA	NA	NA	NA	0.0223286	0.0191857	29.1429	107.143	5.16231	2.71728	7.87748
SAP_PI597980	0.0494448	0.0405666	68.357	101.783	0.0351637	0.0411833	0.0232833	50.6667	119.5	57.5975	18.7804	76.3596
SAP_PI597982	0.0324716	0.0304852	46.0397	116.976	0.0267352	0.0387286	0.0389143	42.8571	153	67.8386	20.4336	88.2515
SAP_PI598069	0.04718	0.03803	56.6	116.7	0.00393613	0.0391889	0.0237556	62.1111	97.3333	26.6123	9.13214	35.7358
SAP_PI598070	0.0318833	0.0210333	47.75	83.3333	0.00572437	0.0393556	0.0261667	57.5556	102.667	27.0877	9.79677	36.8755
SAP_PI601816	0.0702857	0.0578386	66.4286	125.143	0.00511847	0.0553111	0.0576111	50.5556	138.333	72.3371	22.441	94.7556
SAP_PI607931	0.0474	0.056525	54.25	99.875	0.00544214	0.0319571	0.0224857	41.2857	106.571	21.8647	8.95961	30.8165
SAP_PI613536	0.043025	0.0559	52.75	111.25	0.00923307	NA	NA	NA	NA	NA	NA	NA
SAP_PI629034	0.0313833	0.023	35.3333	76.3333	0.00214778	0.02705	0.01525	39.5	122.5	20.1427	7.15759	27.2936
SAP_PI629040	0.0349375	0.033275	41.875	102	0.00506502	0.0498077	0.0261769	61.5385	111.692	13.3399	6.11157	19.4465
SAP_PI629059	NA	NA	NA	NA	NA	0.0393857	0.0322714	65.8571	145.429	52.5664	16.0242	68.5745
SAP_PI641849	0.03505	0.03105	52.75	73.25	0.00803247	0.03809	0.01875	64.7	112.2	41.8238	11.759	53.5704
SAP_PI642992	0.04254	0.04363	47.5	105.6	0.00683607	0.043	0.0328556	59	137.333	55.2542	18.03	73.2667
SAP_PI651492	0.02448	0.02284	33	74	0.0046341	0.0370667	0.0321333	51.8333	124.333	39.3479	12.0389	51.3747
SAP_PI651496	0.03221	0.03637	53.1	120	0.00965607	0.0278556	0.0244556	47.1111	124.889	20.1243	7.38347	27.501
SAP_PI653616	NA	NA	NA	NA	NA	0.04628	0.0365	60.2	146	38.059	12.0027	50.0498
SAP_PI655970	0.04615	0.046275	51.375	131.5	0.00926677	0.0298833	0.0180333	43.3333	103	11.4513	20.9825	32.4223
SAP_PI655970	NA	NA	NA	NA	NA	NA	NA	NA	NA	NA	NA	NA
SAP_PI655972	0.0393375	0.0378875	52.625	121.875	0.0106426	0.0278833	0.0146667	49.3333	98.6667	26.7949	7.86473	34.6516
SAP_PI655973	NA	NA	NA	NA	NA	NA	NA	NA	NA	NA	NA	NA
SAP_PI655974	0.0399714	0.0302286	48.1429	132.714	0.00218138	0.0249	0.01896	35.6	92.4	17.1438	6.96643	24.1042
SAP_PI655977	0.0513167	0.06185	53	120.667	0.00410862	0.0375429	0.0277	38.2857	103.429	22.0303	8.02221	30.0452
SAP_PI655978	0.02006	0.02252	34	68.2	0.00338934	0.06415	0.0228	105	73	47.2444	13.5144	60.7447
SAP_PI655979	0.0243	0.0252333	28	46.5	0.00328119	0.04412	0.04684	63.8	157.2	37.092	10.7597	47.8405
SAP_PI655980	0.03135	0.0250667	54.6667	91.6667	0.00674365	0.0245875	0.013975	49.375	101.75	17.0156	5.48919	22.4994
SAP_PI655981	0.05424	0.068168	65.2	154.8	0.00286232	0.0428571	0.0415571	62.7143	131.571	42.3399	13.9806	56.307
SAP_PI655983	0.04788	0.055946	59.4	74.4	0.00557105	0.0419857	0.0435857	58.5714	152.143	51.9922	15.2092	67.1857
SAP_PI655985	0.0333	0.029925	41.875	104.375	0.00284328	0.0156625	0.0159875	25.375	94.25	5.23871	2.34172	7.57848
SAP_PI655986	0.0448857	0.0355286	52	91.8571	0.00270836	0.0306706	0.0253059	41.5882	101.706	28.955	11.1116	40.0566
SAP_PI655987	0.0515	0.0386833	59.8333	122.667	0.0027187	0.0463429	0.0320857	58.4286	112.857	14.8818	6.3292	21.2056
SAP_PI655988	0.0361286	0.0258286	47	111.286	0.00345401	0.01958	0.01296	27.2	77	1.70841	0.81642	2.52417
SAP_PI655989	0.0463	0.03855	52.625	116.875	0.00593056	0.0386727	0.0211364	53.1818	85.5455	12.2488	5.06694	17.3114
SAP_PI655991	0.0275444	0.0322444	32.5556	84	0.00255908	0.0445	0.0413333	64.8333	153.667	25.2101	8.54732	33.7493
SAP_PI655992	0.02774	0.03386	34.8	77.8	0.00282744	0.0304214	0.0188786	50.7143	121.929	16.4961	5.25298	21.7439
SAP_PI655993	0.04456	0.04488	46.8	104	0.00389359	0.02354	0.00864	50.8	98.4	15.6071	4.29168	19.8942
SAP_PI655994	NA	NA	NA	NA	NA	NA	NA	NA	NA	NA	NA	NA
SAP_PI655995	0.05293	0.06682	71.2	120.6	0.013687	0.06295	0.05655	97.7	197	67.0573	19.5382	86.5753
SAP_PI655996	0.03594	0.05464	34	104.8	0.00289749	0.0276143	0.0186143	37	89.5714	21.7039	7.59479	29.2915
SAP_PI655997	0.0456167	0.0376667	43.3333	85.6667	0.0040236	0.0431571	0.0249857	46.4286	107	49.5541	16.6366	66.1748
SAP_PI655998	0.0402333	0.0308667	44.5	83.6667	0.00598263	0.0294	0.01895	42.5	99.6667	25.7832	8.47855	34.2535
SAP_PI655999	0.03326	0.03352	48.4	129.8	0.0082045	0.0326	0.01837	62.5	86	42.124	13.837	55.9476
SAP_PI656000	0.0489833	0.05105	56.3333	62.5	0.00242525	0.0453333	0.0396333	53.7778	104	45.8203	16.1863	61.9915
SAP_PI656001	0.0304571	0.0308571	41.8571	90	0.00404363	0.02245	0.013675	34	79.125	14.8183	5.09628	19.9097
SAP_PI656003	0.0224	0.03788	32.8	102.6	0.00350204	0.02365	0.02145	45.3333	140.5	24.824	7.21442	32.031
SAP_PI656004	0.02186	0.02814	20	55	0.00352169	0.0482	0.0357	51.1429	110.714	14.2098	16.231	30.4311
SAP_PI656010	0.03518	0.02738	40.8	91.8	0.00238263	0.0370286	0.0229	44.1429	108.143	40.6026	12.7523	53.3423
SAP_PI656011	0.05379	50.0272	55.8	123.7	0.00540304	0.0576444	0.0338222	66.4444	132.333	53.2234	16.1712	69.3783
SAP_PI656012	0.04965	0.0286	58.5	131.5	0.00610009	NA	NA	NA	NA	NA	NA	NA
SAP_PI656013	0.0326071	0.0257571	45.4286	91.7857	0.00388183	0.04132	0.02071	59.7	128.5	31.3587	10.1119	41.4607
SAP_PI656014	0.05793	0.0593	68.2	127.6	0.016661	0.0655875	0.0472125	94.125	187.25	64.2803	17.887	82.1483
SAP_PI656015	0.06114	0.05256	43.2	114.4	0.00355994	0.05502	0.04008	38.8	171.2	39.7135	14.2192	53.9195
SAP_PI656016	0.0316222	0.0213556	39.3333	60.1111	0.00344048	0.0599429	0.0310714	81.4286	127.571	57.4597	18.7561	76.1976
SAP_PI656017	0.049	0.04486	50.6	118.4	0.00540242	0.03785	0.0201333	53.8333	110.667	8.04098	3.66206	11.7
SAP_PI656018	0.0326286	0.0401429	45	114.857	0.00640798	0.0406333	0.0311	63.7778	167.333	18.9558	18.8475	37.7916
SAP_PI656019	0.02546	0.0281	33	79	0.00596086	0.0235333	0.0194	33.5	104	8.41213	2.51603	10.9256
SAP_PI656022	0.0288857	0.0330714	44	88.3333	0.00277919	0.04402	0.03362	58.2	149.4	47.0461	14.8297	61.8611
SAP_PI656025	0.0452143	0.0400857	48.7143	95.1429	0.00949718	0.0458857	0.0183571	48.8571	100.857	43.6553	14.2345	57.876
SAP_PI656026	0.019	0.0155	23	76	0.00150526	0.04538	0.04168	63	139.4	27.4959	9.47597	36.9629
SAP_PI656027	0.0450458	0.0216417	49.8333	89.2083	0.00184838	0.04318	0.0251733	59	116.6	48.3634	15.5349	63.8831
SAP_PI656028	0.033225	0.0373375	42.75	86.875	0.00294947	0.0428857	0.0480286	67	164.571	47.3583	13.9184	61.2624
SAP_PI656029	0.0673667	0.0380367	65.6667	93.6667	0.00559904	0.0539667	0.0376167	49.8333	118	61.9722	18.4391	80.3924
SAP_PI656030	0.04667	0.02887	56.4	119.7	0.0018936	0.062125	0.029025	80.75	135.75	24.6227	8.73822	33.3528
SAP_PI656031	0.0246167	0.0343833	28.8333	81.6667	0.00200067	0.0323545	0.0301091	44.6364	128.636	11.3714	4.45805	15.8255
SAP_PI656032	0.047925	0.09575	61.5	95.5	0.00261768	0.0264667	0.0140667	36	60.6667	6.55761	2.13321	8.68874
SAP_PI656033	0.06236	0.015904	59.6	127.2	0.0117397	0.0605571	0.0421857	64	161.857	3.98683	1.26943	5.25501
SAP_PI656034	0.04178	0.03828	50.8	126.2	0.00202378	0.05146	0.03456	66.2	109.4	39.3037	12.5562	51.8476
SAP_PI656035	0.0500778	0.0443333	66.3333	129.111	0.0135131	0.047325	0.0338875	66.875	136.875	73.0689	21.6537	94.7004
SAP_PI656036	0.0249625	0.0177375	30.375	74.75	0.00362032	0.04316	0.03444	57.4	124	32.0155	9.37475	41.3806
SAP_PI656037	0.0507429	0.0459	51.7143	111.571	0.00480753	0.0450875	0.0315375	66.125	157.875	42.462	13.1242	55.5731
SAP_PI656038	0.0547667	0.0803833	71.3333	117	0.0084134	0.0436444	0.0468111	60	145.222	60.6715	17.8034	78.4566
SAP_PI656041	0.0545783	0.040515	71.6667	137.5	0.0179546	0.0590571	0.0405571	55.2857	165.143	24.0244	8.17729	32.1939
SAP_PI656042	0.0410667	0.0295556	55.1111	111.111	0.0101275	NA	NA	NA	NA	NA	NA	NA
SAP_PI656043	0.0510429	0.0344857	67.3571	129.214	0.00276871	0.0596714	0.0346286	81.1429	151.571	39.601	12.4579	52.0465
SAP_PI656044	0.0551625	0.0520125	72.625	115.875	0.00235349	0.0557571	0.0415	76	118.429	55.189	17.355	72.5269
SAP_PI656046	0.03492	0.03272	34.8	101.4	0.00454387	NA	NA	NA	NA	NA	NA	NA
SAP_PI656047	0.0387667	0.0214333	45.5	96.6667	0.00488326	0.06318	0.02686	84.2	132.4	50.1909	15.7171	65.8924
SAP_PI656048	0.032625	0.0278375	34.625	113.25	0.00212819	0.0506875	0.0225	72.25	132	49.6392	15.0556	64.6795
SAP_PI656049	0.0397667	0.04645	40.1667	100.167	0.00422441	0.0404	0.0339	51	118.857	30.2376	10.9132	41.1407
SAP_PI656050	0.05179	0.0483	57.8	110.8	0.0106117	0.0521167	0.0442444	66.6111	148.889	83.5695	26.0045	109.548
SAP_PI656051	0.0438143	0.04155	44.8571	94	0.00249947	0.0615	0.0422625	77.125	121.125	66.3043	21.2271	87.5106
SAP_PI656052	0.03866	0.03544	38.6	85	0.00417931	0.02602	0.0145	41.8	90.2	29.6964	8.91155	38.5989
SAP_PI656053	NA	NA	NA	NA	NA	0.02856	0.02436	50.8	135.6	23.308	7.29034	30.5911
SAP_PI656055	0.0710875	0.1683	72.875	117.125	0.00332215	0.08008	0.11124	77.4	162.8	121.959	39.2046	161.125
SAP_PI656056	0.0588143	0.0655286	68.5714	108.143	0.0118055	0.0463	0.0428667	61.7778	104.556	52.9555	15.0504	67.9901
SAP_PI656058	0.0329833	0.0319667	41	84.3333	0.00290227	0.0335	0.0208	43.5	86.6667	21.3756	6.74709	28.116
SAP_PI656059	0.0381	0.0441429	38.5714	90.1429	0.00612273	0.072625	0.0436875	100.25	151.25	61.339	18.9196	80.2397
SAP_PI656068	0.0714667	0.0596411	71.5556	111.778	0.00518899	0.05444	0.05379	59.1	111.2	62.8867	20.3302	83.197
SAP_PI656069	NA	NA	NA	NA	NA	NA	NA	NA	NA	NA	NA	NA
SAP_PI656071	0.0409333	0.0413556	47.3333	119.778	0.00874569	0.0336333	0.0314	49	154.333	41.7201	12.859	54.5662
SAP_PI656072	0.0553926	0.0399259	50.0864	139.506	0.00789386	0.0290667	0.0236667	31.6667	132.667	24.0232	8.36033	32.3756
SAP_PI656074	0.0290241	0.0236338	37.8362	119.92	0.0073428	0.03752	0.03378	37.8	155.6	33.276	10.6016	43.8671
SAP_PI656075	0.0415437	0.0397474	50.6588	146.447	0.0117411	0.0619667	0.0348833	97	146	68.5328	22.3312	90.8422
SAP_PI656076	0.0460792	0.0410489	55.4169	132.061	0.00525442	0.0678286	0.0621143	75.4286	171.714	38.4706	12.9934	51.4516
SAP_PI656077	0.0398635	0.0343761	57.2266	111.553	0.00803342	0.0302	0.0254333	40.6667	124.667	28.1306	9.2859	37.4075
SAP_PI656078	0.0412515	0.0440307	57.2474	141.728	0.0165541	0.0309857	0.0335429	43.2857	159.714	34.0059	11.8437	45.8385
SAP_PI656079	0.0394613	0.0402812	52.6942	157.859	0.00507177	0.0410167	0.03535	43	136	36.2403	14.2905	50.5181
SAP_PI656080	0.0355957	0.0325424	52.2994	103.318	0.0122278	0.02575	0.01672	45.5	87.4444	18.9638	7.00485	25.9623
SAP_PI656081	0.0274773	0.0255825	47.1444	117.258	0.0117592	0.02165	0.013725	34.625	84.25	42.4337	14.4382	56.8582
SAP_PI656082	0.03335	0.01757	42	104.6	0.00863722	0.0148333	0.00646667	23.3333	55.5	4.95502	1.89854	6.85186
SAP_PI656083	0.0437197	0.0380092	52.2383	134.806	0.0091739	0.0356667	0.03385	36.5	142	23.3137	10.0385	33.3437
SAP_PI656085	0.0396022	0.0340677	47.582	127.978	0.00890055	0.03116	0.0275	39.4	103	20.464	7.48393	27.9411
SAP_PI656086	0.0647889	0.0694889	68.1111	143.889	0.0134063	0.04079	0.03762	64.6	109	30.6519	10.7843	41.4261
SAP_PI656087	0.0422877	0.0460099	51.5679	132.654	0.010243	NA	NA	NA	NA	NA	NA	NA
SAP_PI656088	0.0435542	0.0453122	51.0631	127.406	0.0122685	0.02875	0.02435	27.25	111.75	17.6386	5.90045	23.5334
SAP_PI656089	0.0517171	0.0525902	56.3403	127.601	0.0215326	0.0317	0.0193	37	82	22.9214	7.80964	30.7236
SAP_PI656090	NA	NA	NA	NA	NA	NA	NA	NA	NA	NA	NA	NA
SAP_PI656091	0.0606889	0.0403778	60	154.333	0.0100458	0.0586875	0.044525	58.5	131.875	63.0518	18.5314	81.5641
SAP_PI656092	0.0518	0.05104	56.6	126.8	0.00900306	0.04502	0.03436	51.4	130.4	42.5271	14.0982	56.6117
SAP_PI656093	0.0230125	0.0214625	38.875	98.625	0.00272887	0.0336	0.0402875	52.875	157.75	15.3317	6.97237	22.2983
SAP_PI656094	0.04066	0.02864	53.8	110.4	0.00276725	0.05858	0.05136	69.8	140.8	43.716	12.5208	56.2237
SAP_PI656095	0.0420333	0.0206	55.3333	72	0.00519969	0.0567833	0.0367333	65.5	92.5	51.1687	16.7568	67.9092
SAP_PI656096	0.04792	0.0227	51.2	86.4	0.0117443	0.0444333	0.0273167	50.3333	83.8333	47.6325	14.1236	61.7416
SAP_PI656097	0.0494429	0.0247	55.4286	86.5714	0.0104083	0.0452667	0.0255667	53.5	126.833	35.1025	10.8575	45.9491
SAP_PI656099	0.0463286	0.0208571	50.2857	100.571	0.00741087	0.070875	0.037	71.25	137.25	64.597	18.4358	83.0135
SAP_PI656100	NA	NA	NA	NA	NA	NA	NA	NA	NA	NA	NA	NA
SAP_PI656101	0.0417	0.02506	44.2	101.2	0.00534689	0.053125	0.0453375	53.5	168.625	101.749	31.4326	133.15
SAP_PI656102	0.0277286	0.0231143	41.2857	128.143	0.00710511	0.0197167	0.0123333	34.3333	80.3333	12.7906	4.1852	16.9718
SAP_PI656103	0.058675	0.0421625	68.125	106.5	0.00338659	NA	NA	NA	NA	NA	NA	NA
SAP_PI656104	0.0342444	0.016	56.3333	101.111	0.00872069	0.0303875	0.0153625	49.25	128.25	30.972	10.3612	41.3233
SAP_PI656105	0.0316286	0.0254857	39.5714	112.429	0.00406418	0.0428375	0.0419	50.625	149.75	20.534	7.22701	27.7542
SAP_PI656106	0.0615815	0.053279	60.3704	125.173	0.00762343	0.0621222	0.0484111	81	146.444	42.7258	14.2387	56.9508
SAP_PI656107	0.0645	0.0528667	54.1111	104.889	0.0169601	0.047475	0.0274	37.75	107.25	0.058175	0.06072	0.118858
SAP_PI656108	NA	NA	NA	NA	NA	NA	NA	NA	NA	NA	NA	NA
SAP_PI656109	NA	NA	NA	NA	NA	NA	NA	NA	NA	NA	NA	NA
SAP_PI656110	0.0268215	0.0254489	36.6498	92.1849	0.00727244	0.01932	0.02588	26	131.8	NA	NA	NA
SAP_PI656111	0.0275459	0.0268315	39.6377	116.545	0.00445335	0.0212429	0.0222286	30.4286	109.714	4.40799	1.39591	5.80253
SAP_PI656111	NA	NA	NA	NA	NA	NA	NA	NA	NA	NA	NA	NA
