# Supplementary material for: Genome-wide association analysis of seedling traits in diverse Sorghum germplasm under thermal stress
Source: BMC Plant Biol. 2017 Jan 13;17:12. doi: 10.1186/s12870-016-0966-2 (PMC5237230; doi:10.1186/s12870-016-0966-2)
Supplement: Additional file 3: — Validation of SNPs in nine sorghum lines to determine the haplotypes for cold tolerance. (XLSX 10 kb) [file 12870_2016_966_MOESM3_ESM.xlsx]

## Sheet: Sheet1
SNP	NSZ*BTx623	HKZ*BTx623	BQL41*HKZ	GGL*RTx430	Kaoliang*BTx623	BTx642*Tx7000
S6_54057566	polymorphic	polymorphic	polymorphic	polymorphic	polymorphic	polymorphic
S6_54030245	polymorphic	polymorphic	polymorphic	polymorphic	polymorphic	polymorphic
S6_53848121	polymorphic	polymorphic	polymorphic	polymorphic	polymorphic	-
S6_53791123	-	-	polymorphic	polymorphic	-	-
S6_43169342	polymorphic	polymorphic	-	polymorphic	polymorphic	polymorphic
S6_57170126	polymorphic	-	polymorphic	polymorphic	polymorphic	-
S6_57163269	polymorphic	-	polymorphic	polymorphic	polymorphic	-
S6_57163127	-	-	polymorphic	polymorphic	-	-
S3_59699677	polymorphic	polymorphic	-	-	polymorphic	-
Genes were differentially expressed for these associated loci with cold stress traits
