# Supplementary material for: Genome-wide association analysis of seedling traits in diverse Sorghum germplasm under thermal stress
Source: BMC Plant Biol. 2017 Jan 13;17:12. doi: 10.1186/s12870-016-0966-2 (PMC5237230; doi:10.1186/s12870-016-0966-2)
Supplement: Additional file 4: — List of top twenty genes in the network of associated genes derived from sorghum gene network porvided by Makita et al. [51]. (XLSX 40 kb) [file 12870_2016_966_MOESM4_ESM.xlsx]

## Sheet: Sheet1
Rank	Gene	Score (JSD)	Function	KEGG pathway
1	Sb01g009310	0	methyltransferases	-
2	Sb03g003010	0.0566706	RNA methyltransferase family protein	-
3	Sb01g001360	0.0587985		-
4	Sb06g034140	0.0611964	proteinaceous RNase P 1	RNA transport
5	Sb07g020060	0.0617735	tRNA modification GTPase, putative	-
6	Sb06g002050	0.0632631	Uncharacterized protein family (UPF0016)	-
7	Sb06g017360	0.063919	hydroxyproline-rich glycoprotein family protein	-
8	Sb03g007020	0.0642909	Octicosapeptide/Phox/Bem1p (PB1) domain-containing protein / tetratricopeptide repeat (TPR)-containing protein	-
9	Sb10g030300	0.0657571	Pseudouridine synthase family protein	-
10	Sb01g013810	0.0658202	recA DNA recombination family protein	Homologous recombination
11	Sb02g012880	0.0682414	Histidyl-tRNA synthetase 1	-
12	Sb03g015470	0.0685115	UDP-Glycosyltransferase superfamily protein	Metabolic pathways
13	Sb01g041120	0.0694927	Double Clp-N motif protein	-
14	Sb06g030390	0.0695238	Amidase family protein	Aminoacyl-tRNA biosynthesis Metabolic pathways
15	Sb02g041130	0.0696408	peptide deformylase 1A	-
16	Sb04g025950	0.0702441		-
17	Sb07g003580	0.0711346	S-adenosyl-L-methionine-dependent methyltransferases superfamily protein	-
18	Sb02g013050	0.0713021	sodium:hydrogen antiporter 1	-
19	Sb09g026980	0.0713335	Glycinamide ribonucleotide (GAR) synthetase	Purine metabolismMetabolic pathwaysBiosynthesis of secondary metabolites
20	Sb09g006640	0.0713905		-
Rank	Gene	Score (JSD)	Function	KEGG pathway
1	Sb02g022120	0	HAESA-like 1	-
2	Sb05g023206	0.0596444		-
3	Sb02g022100	0.0664489	HAESA-like 1	-
4	Sb01g045760	0.069756	F-box family protein	-
5	Sb02g025890	0.0700373		-
6	Sb07g020680	0.0748426	Transcription factor jumonji (jmjC) domain-containing protein	-
7	Sb02g039820	0.075825	Haloacid dehalogenase-like hydrolase (HAD) superfamily protein	Starch and sucrose metabolism Metabolic pathways
8	Sb03g037180	0.0769815	Histidine kinase-, DNA gyrase B-, and HSP90-like ATPase family protein	-
9	Sb02g008650	0.0790147	Zinc finger (C3HC4-type RING finger) family protein	-
10	Sb02g008380	0.0816271		-
11	Sb07g023605	0.082584		-
12	Sb06g018790	0.0837893	DNAJ heat shock N-terminal domain-containing protein	-
13	Sb08g021040	0.0844599		-
14	Sb02g021070	0.0852967	CTC-interacting domain 8	-
15	Sb02g001550	0.0859343	Protein with RNI-like/FBD-like domains	-
16	Sb03g013590	0.0865363	DNAJ heat shock family protein	Protein processing in endoplasmic reticulum
17	Sb02g008000	0.0865726	F-box/RNI-like superfamily protein	-
18	Sb09g005170	0.0872461	NSP-interacting kinase 1	-
19	Sb03g044820	0.0889374		-
20	Sb05g002740	0.0905662	TRAUCO	-
Rank	Gene	Score (JSD)	Function	KEGG pathway
1	Sb02g023140	0	Cupredoxin superfamily protein	-
2	Sb04g019010	0.144931	Protein of unknown function (DUF679)	-
3	Sb02g038740	0.14537	COBRA-like extracellular glycosyl-phosphatidyl inositol-anchored protein family	-
4	Sb09g018970	0.147025	annexin 4	-
5	Sb05g003570	0.149852	Double Clp-N motif-containing P-loop nucleoside triphosphate hydrolases superfamily protein	-
6	Sb06g007120	0.150073		-
7	Sb03g033470	0.151745	HVA22-like protein F	-
8	Sb09g019080	0.153614		-
9	Sb03g004610	0.153668	alpha/beta-Hydrolases superfamily protein	-
10	Sb09g008190	0.159081	Uncharacterised protein family (UPF0497)	-
11	Sb01g037590	0.161418		-
12	Sb05g005150	0.161824	Disease resistance-responsive (dirigent-like protein) family protein	-
13	Sb04g034950	0.16201	Subtilase family protein	-
14	Sb10g013960	0.162947	Protein of unknown function, DUF617	-
15	Sb08g017630	0.163893	GDSL-like Lipase/Acylhydrolase superfamily protein	-
16	Sb04g022280	0.164137	plant U-box 26	-
17	Sb03g010100	0.164279		-
18	Sb08g000600	0.164489	Tyrosine transaminase family protein	Ubiquinone and other terpenoid-quinone biosynthesis Cysteine and methionine metabolism Tyrosine metabolism Phenylalanine metabolismPhenylalanine, tyrosine and tryptophan biosynthesis Isoquinoline alkaloid biosynthesis Tropane, piperidine and pyridine alkaloid biosynthesis Metabolic pathways Biosynthesis of secondary metabolites Biosynthesis of amino acids
19	Sb01g014130	0.164496		Plant hormone signal transduction
20	Sb01g006940	0.164819		-
Rank	Gene	Score (JSD)	Function	KEGG pathway
1	Sb02g023120	0	P-loop containing nucleoside triphosphate hydrolases superfamily protein	-
2	Sb05g004830	0.0651128	Pentatricopeptide repeat (PPR-like) superfamily protein	-
3	Sb02g013132	0.0674353		-
4	Sb04g003440	0.067818	double-stranded DNA binding	-
5	Sb01g003620	0.0682288	P-loop containing nucleoside triphosphate hydrolases superfamily protein	-
6	Sb07g001330	0.0688683	EMBRYO DEFECTIVE 140	-
7	Sb02g039380	0.0689315	Dihydropterin pyrophosphokinase / Dihydropteroate synthase	Folate biosynthesisMetabolic pathways
8	Sb10g025060	0.0694652	Putative methyltransferase family protein	-
9	Sb01g010740	0.0699816	SET domain group 37	-
10	Sb07g002670	0.0700165	S-adenosyl-L-methionine-dependent methyltransferases superfamily protein	-
11	Sb07g025540	0.0702848	S-adenosyl-L-methionine-dependent methyltransferases superfamily protein	-
12	Sb01g017690	0.0705639	Pentatricopeptide repeat (PPR) superfamily protein	-
13	Sb06g014760	0.0706261		-
14	Sb03g046370	0.0708998	ARM repeat superfamily protein	-
15	Sb04g007480	0.0721407	Leucine-rich repeat protein kinase family protein	-
16	Sb01g036270	0.0727672	P-loop containing nucleoside triphosphate hydrolases superfamily protein	Ribosome biogenesis in eukaryotes
17	Sb09g023670	0.0728479	Tetratricopeptide repeat (TPR)-like superfamily protein	-
18	Sb06g025933	0.0741666	nuclear RNA polymerase D1A	-
19	Sb03g036850	0.074214	cardiolipin synthase	Glycerophospholipid metabolism Metabolic pathways
20	Sb07g005510	0.074667	nucleolin like 1	-
Rank	Gene	Score (JSD)	Function	KEGG pathway
1	Sb02g038300	0	Saccharopine dehydrogenase	-
2	Sb03g045220	0.0928935	alpha/beta-Hydrolases superfamily protein	-
3	Sb03g039260	0.123773		-
4	Sb08g019560	0.124763	Phototropic-responsive NPH3 family protein	-
5	Sb10g027600	0.124981	beta glucosidase 41	Cyanoamino acid metabolismStarch and sucrose metabolism Phenylpropanoid biosynthesis Metabolic pathways Biosynthesis of secondary metabolites
6	Sb01g029740	0.130939	Phosphatidylinositol N-acetyglucosaminlytransferase subunit P-related	-
7	Sb04g036880	0.132236	3-ketoacyl-CoA synthase 12	-
8	Sb07g003450	0.135479	Protein of unknown function (DUF1336)	-
9	Sb06g023880	0.135954	ATP binding microtubule motor family protein	-
10	Sb01g012470	0.14038	TRAM, LAG1 and CLN8 (TLC) lipid-sensing domain containing protein	-
11	Sb04g026370	0.14149	Long-chain fatty alcohol dehydrogenase family protein	-
12	Sb03g001090	0.141494		-
13	Sb04g004740	0.142737		-
14	Sb03g047010	0.143222	peroxisomal ABC transporter 1	-
15	Sb01g043900	0.1436		Base excision repair
16	Sb09g021730	0.144475	NIMA-related kinase 3	-
17	Sb01g023070	0.144643	Mitochondrial substrate carrier family protein	-
18	Sb02g025780	0.145507		-
19	Sb02g030990	0.14636	glycosyl hydrolase 9B7	-
20	Sb10g004710	0.147416	RING/U-box superfamily protein	-
Rank	Gene	Score (JSD)	Function	KEGG pathway
1	Sb02g039680	0	alpha/beta-Hydrolases superfamily protein	-
2	Sb05g021020	0.102555		-
3	Sb09g018837	0.113337		-
4	Sb09g004610	0.113939	mitochondrial lipoamide dehydrogenase 1	Glycolysis / Gluconeogenesis Citrate cycle (TCA cycle) Glycine, serine and threonine metabolism Valine, leucine and isoleucine degradation Pyruvate metabolism Metabolic pathwaysBiosynthesis of secondary metabolitesCarbon metabolism
5	Sb02g028470	0.114167		-
6	Sb10g012750	0.116982	Phosphofructokinase family protein	-
7	Sb07g004030	0.117076	Duplicated homeodomain-like superfamily protein	-
8	Sb02g030010	0.117332	Thioesterase/thiol ester dehydrase-isomerase superfamily protein	-
9	Sb01g036720	0.121597	exostosin family protein	-
10	Sb07g002480	0.121839		-
11	Sb01g013440	0.121852	GCK domain-containing protein	-
12	Sb04g008740	0.123993	CTC-interacting domain 8	-
13	Sb03g027290	0.124905		-
14	Sb03g029250	0.125305	Metal-dependent phosphohydrolase	-
15	Sb01g038300	0.125453	ubiquitin-activating enzyme 1	Ubiquitin mediated proteolysis
16	Sb01g041940	0.12629		-
17	Sb04g032160	0.126733		-
18	Sb02g002703	0.126933	FAR1-related sequence 4	-
19	Sb01g030160	0.127143	sterol-4alpha-methyl oxidase 1-1	Steroid biosynthesis Metabolic pathways
20	Sb06g023910	0.127878		-
Rank	Gene	Score (JSD)	Function	KEGG pathway
1	Sb02g042450	0	Pentatricopeptide repeat (PPR) superfamily protein	-
2	Sb01g008920	0.0574385	Alba DNA/RNA-binding protein	-
3	Sb10g029750	0.0602998	KRR1 family protein	-
4	Sb03g024570	0.0612234	Pentatricopeptide repeat (PPR) superfamily protein	-
5	Sb01g027590	0.0619127	Ankyrin repeat family protein	-
6	Sb02g034670	0.0651338	endoribonuclease L-PSP family protein	-
7	Sb01g000760	0.066465	Ribosomal protein S5 domain 2-like superfamily protein	RNA degradation
8	Sb07g009510	0.068507	Transducin/WD40 repeat-like superfamily protein	-
9	Sb03g047260	0.0686162	Pentatricopeptide repeat (PPR) superfamily protein	-
10	Sb04g026820	0.0686528	Surfeit locus protein 6	-
11	Sb02g038500	0.0695823	Transducin/WD40 repeat-like superfamily protein	-
12	Sb04g022580	0.0698149	ssDNA-binding transcriptional regulator	-
13	Sb01g045670	0.0700395	SUPPRESSOR OF AUXIN RESISTANCE 3	RNA transport
14	Sb04g029360	0.0700552		-
15	Sb02g003990	0.0705409	evolutionarily conserved C-terminal region 4	-
16	Sb09g003930	0.070703	Class II aaRS and biotin synthetases superfamily protein	Aminoacyl-tRNA biosynthesis
17	Sb01g011640	0.0713679	glycine-rich protein	-
18	Sb01g047570	0.0715822	Pentatricopeptide repeat (PPR) superfamily protein	-
19	Sb01g035240	0.0717579		-
20	Sb08g015270	0.0718506	Ribosomal protein S4	Ribosome
Rank	Gene	Score (JSD)	Function	KEGG pathway
1	Sb03g013220	0	Peroxidase superfamily protein	Phenylalanine metabolismPhenylpropanoid biosynthesisMetabolic pathways Biosynthesis of secondary metabolites
2	Sb03g004020	0.105224	gibberellin 3-oxidase 1	Diterpenoid biosynthesis Biosynthesis of secondary metabolites
3	Sb01g032880	0.108991	SPX domain gene 3	-
4	Sb09g003010	0.124293		-
5	Sb02g008670	0.124752	D-isomer specific 2-hydroxyacid dehydrogenase family protein	-
6	Sb08g002590	0.126253	WRKY DNA-binding protein 46	-
7	Sb06g000480	0.126958	Protein of unknown function (DUF1295)	-
8	Sb03g030580	0.128402	Cytochrome b561/ferric reductase transmembrane protein family	-
9	Sb04g003640	0.129583	FAD/NAD(P)-binding oxidoreductase family protein	-
10	Sb09g022350	0.130496	NAD(P)-linked oxidoreductase superfamily protein	-
11	Sb09g025670	0.131014	gamma-glutamyl hydrolase 1	Folate biosynthesis
12	Sb10g000330	0.131357	HXXXD-type acyl-transferase family protein	-
13	Sb04g006600	0.131835	heavy metal atpase 5	-
14	Sb03g024460	0.131839	Peroxidase superfamily protein	Phenylalanine metabolismPhenylpropanoid biosynthesisMetabolic pathways Biosynthesis of secondary metabolites
15	Sb01g037470	0.134385	Calcium-dependent phosphotriesterase superfamily protein	-
16	Sb05g003240	0.134815	bZIP transcription factor family protein	Plant hormone signal transduction
17	Sb10g006240	0.135269		-
18	Sb03g039420	0.136833		-
19	Sb02g000330	0.137937	zinc-finger protein 10	-
20	Sb01g005300	0.138708	Leucine-rich repeat (LRR) family protein	-
Rank	Gene	Score (JSD)	Function	KEGG pathway
1	Sb03g023720	0		-
2	Sb07g001340	0.039133	carboxyl terminus of HSC70-interacting protein	Ubiquitin mediated proteolysis Protein processing in endoplasmic reticulum
3	Sb01g049300	0.0405443	2-oxoglutarate (2OG) and Fe(II)-dependent oxygenase superfamily protein	-
4	Sb06g032660	0.0425288	coenzyme Q biosynthesis Coq4 family protein / ubiquinone biosynthesis Coq4 family protein	-
5	Sb02g043800	0.0440862		-
6	Sb02g004620	0.045957		-
7	Sb03g036030	0.0467783	Signal recognition particle, SRP54 subunit protein	Protein export
8	Sb03g031760	0.046828	flower-specific, phytochrome-associated protein phosphatase 3	-
9	Sb01g034760	0.0482531		-
10	Sb0012s004440	0.0482983		-
11	Sb07g004910	0.0487668	Chaperone DnaJ-domain superfamily protein	-
12	Sb03g027920	0.0489246	RNA-binding (RRM/RBD/RNP motifs) family protein	Spliceosome
13	Sb07g014940	0.049074	multiprotein bridging factor 1A	-
14	Sb01g017530	0.0492495		-
15	Sb01g002910	0.0492939	Nucleotide-diphospho-sugar transferases superfamily protein	N-Glycan biosynthesisMetabolic pathways
16	Sb03g042070	0.0493553	Protein of unknown function (DUF179)	-
17	Sb01g015280	0.0495254		-
18	Sb06g032570	0.0498442	peroxin 22	-
19	Sb06g025730	0.0500181	Zinc finger, C3HC4 type (RING finger) family protein	-
20	Sb02g006540	0.0500853	Ras-related small GTP-binding family protein	Endocytosis
Rank	Gene	Score (JSD)	Function	KEGG pathway
1	Sb03g031320	0	splicing factor-related	Spliceosome
2	Sb03g047040	0.056518	Leucine-rich repeat (LRR) family protein	-
3	Sb09g027860	0.0576732		-
4	Sb08g007220	0.0578284	RNA-binding protein	-
5	Sb02g020250	0.0580509	TATA BOX ASSOCIATED FACTOR II 59	Basal transcription factors
6	Sb01g040250	0.0588935	hydroxyproline-rich glycoprotein family protein	Spliceosome
7	Sb04g002880	0.0594618	DNA polymerase V family	-
8	Sb09g001110	0.0594784	retinoblastoma-related 1	-
9	Sb07g029000	0.0598332	ortholog of human splicing factor SC35	-
10	Sb04g036090	0.0600841	beta-1,2-N-acetylglucosaminyltransferase II	N-Glycan biosynthesisMetabolic pathways
11	Sb10g025620	0.0601272	TBP-associated factor 5	-
12	Sb02g011290	0.0607454	Trimeric LpxA-like enzymes superfamily protein	-
13	Sb10g028030	0.0611307	RNA polymerase I specific transcription initiation factor RRN3 protein	-
14	Sb07g000840	0.061192	mago nashi family protein	RNA transport mRNA surveillance pathwaySpliceosome
15	Sb01g013980	0.0617457	TATA BOX ASSOCIATED FACTOR II 59	-
16	Sb04g007250	0.0617711	RNA-binding (RRM/RBD/RNP motifs) family protein	-
17	Sb04g025670	0.0617957	RNA recognition motif and CCHC-type zinc finger domains containing protein	-
18	Sb06g018560	0.0618496	splicing factor-related	Spliceosome
19	Sb01g034480	0.0623621	FKBP-type peptidyl-prolyl cis-trans isomerase family protein	-
20	Sb06g018230	0.0625664	Mitochondrial substrate carrier family protein	-
Rank	Gene	Score (JSD)	Function	KEGG pathway
1	Sb04g030940	0	LisH/CRA/RING-U-box domains-containing protein	-
2	Sb09g008090	0.0433743	Protein with RING/U-box and TRAF-like domains	-
3	Sb03g007820	0.0444562	S-adenosyl-L-methionine-dependent methyltransferases superfamily protein	-
4	Sb09g004800	0.0494604		-
5	Sb03g004810	0.0496447	TBP-associated factor 4	Basal transcription factors
6	Sb02g019610	0.0524975	protein phosphatase X 2	-
7	Sb03g047040	0.0536009	Leucine-rich repeat (LRR) family protein	-
8	Sb07g021730	0.0543243	receptor like protein 7	-
9	Sb04g030020	0.0549211	RNA-binding (RRM/RBD/RNP motifs) family protein	-
10	Sb06g031220	0.0571819		-
11	Sb06g033460	0.0573035	Protein kinase protein with tetratricopeptide repeat domain	Plant hormone signal transduction
12	Sb07g001110	0.0573957	RING/U-box superfamily protein with ARM repeat domain	-
13	Sb01g001740	0.0575099		-
14	Sb04g001930	0.0583002	shrunken seed protein (SSE1)	Peroxisome
15	Sb10g006520	0.0584849	HAL3-like protein A	Pantothenate and CoA biosynthesis Metabolic pathways
16	Sb02g028450	0.059311	Emsy N Terminus (ENT)/ plant Tudor-like domains-containing protein	-
17	Sb06g029700	0.0596771	Family of unknown function (DUF572)	-
18	Sb01g002920	0.0609016	S-adenosyl-L-methionine-dependent methyltransferases superfamily protein	-
19	Sb09g027860	0.0610487		-
20	Sb01g039915	0.0611639	Protein kinase superfamily protein	Regulation of autophagy
Rank	Gene	Score (JSD)	Function	KEGG pathway
1	Sb05g001215	0	myb domain protein 61	-
2	Sb01g010900	0.015977	UDP-Glycosyltransferase superfamily protein	-
3	Sb02g022700	0.0185107		-
4	Sb02g022733	0.0565994		-
5	Sb02g022740	0.0572678	Leucine-rich repeat protein kinase family protein	-
6	Sb02g022730	0.0621971		-
7	Sb01g042900	0.0631688		-
8	Sb05g027090	0.086924	wall associated kinase 5	-
9	Sb06g020160	0.0921462	purine permease 11	-
10	Sb03g039980	0.0970136	laccase 7	-
11	Sb05g026750	0.098853		-
12	Sb06g017450	0.099243	P-loop containing nucleoside triphosphate hydrolases superfamily protein	-
13	Sb09g026160	0.106437	Leucine-rich repeat transmembrane protein kinase protein	-
14	Sb03g002250	0.109983		-
15	Sb07g009360	0.111807	tetraspanin8	-
16	Sb05g005780	0.112843		-
17	Sb03g026625	0.113548		-
18	Sb07g026980	0.113768	ARM repeat superfamily protein	-
19	Sb01g033366	0.120263		-
20	Sb01g020320	0.120285		-
Rank	Gene	Score (JSD)	Function	KEGG pathway
1	Sb06g002880	0	electron transfer flavoprotein beta	-
2	Sb08g001010	0.0658659	long-chain acyl-CoA synthetase 6	Fatty acid biosynthesis Fatty acid degradation Metabolic pathways Fatty acid metabolism Peroxisome
3	Sb01g006120	0.0671178	histidinol dehydrogenase	-
4	Sb02g004205	0.0725389	Transmembrane proteins 14C	-
5	Sb02g009970	0.0761346		-
6	Sb01g037310	0.0790369	enoyl-CoA hydratase/isomerase A	-
7	Sb09g003850	0.0793135	Predicted pyridoxal phosphate-dependent enzyme, YBL036C type	-
8	Sb02g003360	0.07964	MD-2-related lipid recognition domain-containing protein / ML domain-containing protein	-
9	Sb06g031050	0.0813911	6,7-dimethyl-8-ribityllumazine synthase / DMRL synthase / lumazine synthase / riboflavin synthase	Riboflavin metabolismMetabolic pathways
10	Sb03g032670	0.0821456	Insulinase (Peptidase family M16) protein	-
11	Sb08g020570	0.0828253	P-loop containing nucleoside triphosphate hydrolases superfamily protein	-
12	Sb01g011400	0.0832945	Protein of unknown function, DUF538	-
13	Sb03g030060	0.0836721	vacuolar ATP synthase subunit E1	Oxidative phosphorylationMetabolic pathwaysPhagosome
14	Sb10g002780	0.0838157	nudix hydrolase homolog 19	Nicotinate and nicotinamide metabolism Peroxisome
15	Sb01g036355	0.0840558	ABC transporter of the mitochondrion 3	ABC transporters
16	Sb08g018570	0.0846546	diaminopimelate epimerase family protein	-
17	Sb01g012840	0.0847085	Lactoylglutathione lyase / glyoxalase I family protein	-
18	Sb02g040810	0.0850193	xylulose kinase-2	Pentose and glucuronate interconversions Metabolic pathways
19	Sb04g005920	0.0853811		-
20	Sb03g008640	0.085659	peroxin 14	-
Rank	Gene	Score (JSD)	Function	KEGG pathway
1	Sb06g015560	0		-
2	Sb08g003060	0.126102	UDP-glucose:flavonoid 3-o-glucosyltransferase	-
3	Sb01g043530	0.131875	Acyl-CoA N-acyltransferases (NAT) superfamily protein	-
4	Sb10g006530	0.136404	Protein of unknown function (DUF1677)	-
5	Sb01g010050	0.143254	Protein of unknown function (DUF760)	-
6	Sb04g031670	0.1465	Tetratricopeptide repeat (TPR)-like superfamily protein	-
7	Sb09g029730	0.147606	solanesyl diphosphate synthase 2	Terpenoid backbone biosynthesisBiosynthesis of secondary metabolites
8	Sb03g009080	0.150816	Protein of unknown function (DUF 3339)	-
9	Sb06g002030	0.151859	thylakoid lumen 15.0 kDa protein	-
10	Sb10g029540	0.152682	prephenate dehydrogenase family protein	Phenylalanine, tyrosine and tryptophan biosynthesis Metabolic pathways Biosynthesis of amino acids
11	Sb01g033700	0.152775	P-type ATP-ase 1	-
12	Sb01g027710	0.1532	plastid transcriptionally active 18	-
13	Sb04g022740	0.153263	proline-rich family protein	-
14	Sb02g034910	0.153285	Ankyrin repeat family protein	-
15	Sb10g010640	0.154752	UDP-Glycosyltransferase superfamily protein	-
16	Sb04g027520	0.155155		-
17	Sb09g026640	0.155822	Acid phosphatase/vanadium-dependent haloperoxidase-related protein	-
18	Sb04g030130	0.156116		-
19	Sb06g020530	0.156367		-
20	Sb02g032870	0.15662	2 iron, 2 sulfur cluster binding	-
Rank	Gene	Score (JSD)	Function	KEGG pathway
1	Sb06g024740	0	Nucleotide-diphospho-sugar transferases superfamily protein	-
2	Sb03g038890	0.0738585	Protein kinase superfamily protein	-
3	Sb10g004730	0.0749621	Leucine-rich repeat transmembrane protein kinase	-
4	Sb09g006190	0.0770533	Galactosyltransferase family protein	-
5	Sb10g005900	0.0813639	Major facilitator superfamily protein	-
6	Sb02g025660	0.0841813	Riboflavin synthase-like superfamily protein	-
7	Sb10g030120	0.0874111	novel plant snare 11	-
8	Sb01g012800	0.0876372		-
9	Sb09g018780	0.0900431	N-acetyltransferases;N-acetyltransferases	-
10	Sb04g009770	0.0903848	B-cell receptor-associated 31-like	Protein processing in endoplasmic reticulum
11	Sb0019s004720	0.0904182	ELMO/CED-12 family protein	-
12	Sb10g000980	0.090723	cellulose synthase-like D3	-
13	Sb02g033410	0.091112		-
14	Sb09g016470	0.092337	ARM repeat superfamily protein	RNA transport
15	Sb04g019230	0.09314		-
16	Sb03g046360	0.0934028	NAD kinase 1	Nicotinate and nicotinamide metabolism Metabolic pathways
17	Sb10g024440	0.0934688	SEC7-like guanine nucleotide exchange family protein	Endocytosis
18	Sb02g037380	0.0934699	O-Glycosyl hydrolases family 17 protein	-
19	Sb02g012620	0.0948088	HXXXD-type acyl-transferase family protein	-
20	Sb01g004710	0.0970109	BIG PETAL P	-
Rank	Gene	Score (JSD)	Function	KEGG pathway
1	Sb06g024820	0	GRAS family transcription factor	-
2	Sb02g025750	0.0552414	exocyst subunit exo70 family protein D1	-
3	Sb03g009130	0.0571393	RNA recognition motif (RRM)-containing protein	-
4	Sb02g036120	0.0581258	F-box family protein	-
5	Sb08g022000	0.0611219	methyl-CPG-binding domain 10	-
6	Sb03g034810	0.0638685	vascular plant one zinc finger protein	-
7	Sb01g038690	0.0659674	splicing factor-related	-
8	Sb03g044630	0.0663028	auxin response factor 2	-
9	Sb07g005060	0.0665869	nuclear factor Y, subunit C2	-
10	Sb06g019180	0.0670437	RING/U-box superfamily protein	-
11	Sb03g029260	0.0679273		-
12	Sb04g025180	0.0682628	Protein kinase superfamily protein	-
13	Sb08g017010	0.0683715	plus-3 domain-containing protein	-
14	Sb04g023340	0.0685469	sequence-specific DNA binding transcription factors	-
15	Sb04g021350	0.0685488	Transducin/WD40 repeat-like superfamily protein	-
16	Sb01g019076	0.0699116	RING/U-box superfamily protein	-
17	Sb04g025840	0.0707341	binding	-
18	Sb09g024990	0.0707452	P-loop containing nucleoside triphosphate hydrolases superfamily protein	-
19	Sb03g041310	0.0707563	Protein of unknown function (DUF803)	-
20	Sb01g032180	0.0707957	RING/U-box superfamily protein	-
Rank	Gene	Score (JSD)	Function	KEGG pathway
1	Sb06g024960	0	UDP-Glycosyltransferase superfamily protein	Zeatin biosynthesis
2	Sb08g016910	0.163973	syntaxin of plants 132	SNARE interactions in vesicular transport
3	Sb10g025690	0.169919	Endomembrane protein 70 protein family	-
4	Sb09g020800	0.17493	cytochrome P450, family 71, subfamily A, polypeptide 14	-
5	Sb03g025860	0.181792	basic helix-loop-helix (bHLH) DNA-binding family protein	-
6	Sb05g026010	0.185123	Leucine-rich repeat protein kinase family protein	-
7	Sb09g026670	0.1862		-
8	Sb01g006710	0.188435	Leucine-rich repeat protein kinase family protein	-
9	Sb08g022700	0.188874		-
10	Sb01g038020	0.18925	PLAC8 family protein	-
11	Sb07g022290	0.189344		-
12	Sb05g027780	0.189697	SCARECROW-like 14	-
13	Sb10g006990	0.190755	S-adenosyl-L-methionine-dependent methyltransferases superfamily protein	-
14	Sb08g023140	0.191429	AAA-ATPase 1	-
15	Sb04g005810	0.192548	Protein kinase superfamily protein	-
16	Sb02g012940	0.192912	DYNAMIN-like 1E	-
17	Sb04g022690	0.193178	mitogen-activated protein kinase kinase kinase 3	-
18	Sb07g001860	0.193698		-
19	Sb01g011570	0.194249	Fumarylacetoacetate (FAA) hydrolase family	Tyrosine metabolismMetabolic pathways
20	Sb03g036800	0.194317	NB-ARC domain-containing disease resistance protein	Plant-pathogen interaction
Rank	Gene	Score (JSD)	Function	KEGG pathway
1	Sb06g025040	0	basic helix-loop-helix (bHLH) DNA-binding superfamily protein	-
2	Sb04g035790	0.127282	HXXXD-type acyl-transferase family protein	-
3	Sb06g017270	0.145783	Uncharacterised protein family UPF0090	-
4	Sb03g012930	0.15454	Nodulin MtN3 family protein	-
5	Sb03g043850	0.162995	RING/U-box superfamily protein	-
6	Sb05g016880	0.169701	Protein of unknown function (DUF579)	-
7	Sb06g023760	0.170449	Glycosyl hydrolases family 32 protein	Galactose metabolism Starch and sucrose metabolismMetabolic pathways
8	Sb04g020160	0.170797	FAD/NAD(P)-binding oxidoreductase	-
9	Sb09g005960	0.171833	HAD superfamily, subfamily IIIB acid phosphatase	-
10	Sb03g005570	0.172821	alpha/beta-Hydrolases superfamily protein	-
11	Sb08g000200	0.179713	alpha/beta-Hydrolases superfamily protein	-
12	Sb03g039210	0.182585		-
13	Sb08g002770	0.184288	dual specificity protein phosphatase (DsPTP1) family protein	-
14	Sb06g018630	0.185511	Major facilitator superfamily protein	-
15	Sb07g017810	0.186686	adenylate kinase family protein	-
16	Sb02g042100	0.189054	disproportionating enzyme 2	Starch and sucrose metabolism Metabolic pathways
17	Sb05g008140	0.189572		Plant-pathogen interaction
18	Sb04g000500	0.191301	AGAMOUS-like 20	-
19	Sb09g027360	0.192886	S-adenosyl-L-methionine-dependent methyltransferases superfamily protein	Glycerophospholipid metabolism
20	Sb01g038800	0.193711	hydrolase family protein / HAD-superfamily protein	-
Rank	Gene	Score (JSD)	Function	KEGG pathway
1	Sb06g025060	0	basic helix-loop-helix (bHLH) DNA-binding superfamily protein	-
2	Sb02g023583	0.130352		-
3	Sb01g022730	0.134438	Pyridoxal phosphate (PLP)-dependent transferases superfamily protein	Tyrosine metabolism Isoquinoline alkaloid biosynthesis Metabolic pathways Biosynthesis of secondary metabolites
4	Sb03g000850	0.139485	Phosphorylase superfamily protein	-
5	Sb04g035800	0.145559	Nucleotide-diphospho-sugar transferases superfamily protein	-
6	Sb02g031170	0.148331	Ribonuclease T2 family protein	-
7	Sb09g005960	0.148888	HAD superfamily, subfamily IIIB acid phosphatase	-
8	Sb06g029570	0.151033	NAD(P)-binding Rossmann-fold superfamily protein	Flavonoid biosynthesis Biosynthesis of secondary metabolites
9	Sb02g011070	0.155377	alpha/beta-Hydrolases superfamily protein	Glycerophospholipid metabolism
10	Sb10g006700	0.161695		-
11	Sb01g022070	0.163194	Glutathione S-transferase family protein	Glutathione metabolism
12	Sb02g003200	0.164533	C2H2-like zinc finger protein	-
13	Sb08g023000	0.164725	purple acid phosphatase 10	-
14	Sb02g003510	0.166615	3-oxo-5-alpha-steroid 4-dehydrogenase family protein	-
15	Sb03g028480	0.169035	Eukaryotic aspartyl protease family protein	-
16	Sb02g036340	0.173488	Dynein light chain type 1 family protein	-
17	Sb03g011240	0.174482	zinc induced facilitator-like 2	-
18	Sb01g027280	0.174895	peptide transporter 1	-
19	Sb10g001230	0.174943	UDP-glucosyl transferase 88A1	-
20	Sb05g024740	0.175488	gamma-tocopherol methyltransferase	Ubiquinone and other terpenoid-quinone biosynthesis Metabolic pathways Biosynthesis of secondary metabolites
Rank	Gene	Score (JSD)	Function	KEGG pathway
1	Sb06g028370	0	AICARFT/IMPCHase bienzyme family protein	Purine metabolismOne carbon pool by folate Metabolic pathwaysBiosynthesis of secondary metabolites
2	Sb02g027070	0.0582357	purin 7	Purine metabolismMetabolic pathwaysBiosynthesis of secondary metabolites
3	Sb09g006040	0.0599632	phosphoribosylformylglycinamidine cyclo-ligase, chloroplast / phosphoribosyl-aminoimidazole synthetase / AIR synthase (PUR5)	Purine metabolismMetabolic pathwaysBiosynthesis of secondary metabolites
4	Sb10g022250	0.0600866	N-MYC downregulated-like 1	-
5	Sb04g026160	0.0601227	RAN GTPase activating protein 2	RNA transport
6	Sb06g004550	0.0601311	P4H isoform 1	Arginine and proline metabolism Metabolic pathways
7	Sb06g001050	0.0611655	FMN-linked oxidoreductases superfamily protein	-
8	Sb02g040380	0.0615587	RNA helicase 36	-
9	Sb03g037600	0.0623304	embryo sac development arrest 14	-
10	Sb06g010860	0.0642109	NAD(P)-binding Rossmann-fold superfamily protein	Fatty acid biosynthesis Biotin metabolismBiosynthesis of unsaturated fatty acidsMetabolic pathwaysFatty acid metabolism
11	Sb06g033140	0.0653458		-
12	Sb0011s011830	0.0660862		-
13	Sb08g023050	0.0662444	acetoacetyl-CoA thiolase 2	-
14	Sb09g030730	0.0665528	DEAD/DEAH box RNA helicase family protein	-
15	Sb02g009590	0.068296	DEA(D/H)-box RNA helicase family protein	-
16	Sb03g034380	0.0683561		RNA transport
17	Sb01g000380	0.0688926	chaperonin-60alpha	-
18	Sb01g045540	0.0690481	adenylosuccinate synthase	Purine metabolismAlanine, aspartate and glutamate metabolismMetabolic pathways
19	Sb04g029465	0.0690881	S-adenosyl-L-methionine-dependent methyltransferases superfamily protein	-
20	Sb01g028480	0.0693802	Protein of unknown function (DUF498/DUF598)	-
Rank	Gene	Score (JSD)	Function	KEGG pathway
1	Sb06g028380	0	K+ uptake permease 10	-
2	Sb04g011020	0.0794792	protein serine/threonine phosphatases;protein kinases;catalytics;cAMP-dependent protein kinase regulators;ATP binding;protein serine/threonine phosphatases	-
3	Sb03g038040	0.0797002		-
4	Sb04g021710	0.084341	Iron-sulphur cluster biosynthesis family protein	-
5	Sb03g013160	0.0852433	RNA-binding CRS1 / YhbY (CRM) domain-containing protein	-
6	Sb03g014480	0.0852892	Uncharacterised protein family (UPF0497)	-
7	Sb08g018230	0.0894375	genomes uncoupled 1	-
8	Sb02g028285	0.0894566		-
9	Sb06g028310	0.0894797	Uncharacterized conserved protein (DUF2358)	-
10	Sb03g041350	0.0898931	P-loop containing nucleoside triphosphate hydrolases superfamily protein	-
11	Sb08g000350	0.0903503	mitochondrial substrate carrier family protein	-
12	Sb02g028290	0.0910979		-
13	Sb10g007230	0.0914838		-
14	Sb09g006230	0.0916253	atypical CYS HIS rich thioredoxin 2	-
15	Sb04g001840	0.0919498	MATE efflux family protein	-
16	Sb01g048220	0.0921142		-
17	Sb02g008700	0.0927399	Acyl-CoA N-acyltransferases (NAT) superfamily protein	-
18	Sb08g016990	0.0929899		-
19	Sb07g020130	0.0940578	S-adenosyl-L-methionine-dependent methyltransferases superfamily protein	-
20	Sb10g003860	0.0967242	P-loop containing nucleoside triphosphate hydrolases superfamily protein	-
Rank	Gene	Score (JSD)	Function	KEGG pathway
1	Sb06g028540	0		-
2	Sb06g023300	0.0831051		-
3	Sb09g026530	0.0848959		-
4	Sb03g002990	0.0890728	IQ-domain 6	-
5	Sb02g032480	0.0917897		-
6	Sb01g037720	0.0967812		-
7	Sb01g050310	0.0967873	tubulin beta 8	Phagosome
8	Sb07g000880	0.0976824	Transducin/WD40 repeat-like superfamily protein	-
9	Sb02g032725	0.0978773	ARM repeat superfamily protein	-
10	Sb09g025330	0.0982372	plasmodesmata callose-binding protein 3	-
11	Sb01g010320	0.098417	Zinc-finger domain of monoamine-oxidase A repressor R1	-
12	Sb02g009710	0.0989382	Rho GTPase activating protein with PAK-box/P21-Rho-binding domain	-
13	Sb08g001810	0.100852	cell division cycle 45	-
14	Sb10g019730	0.101089	transducin family protein / WD-40 repeat family protein	-
15	Sb08g017580	0.101801	binding	-
16	Sb01g007970	0.102829	P-loop containing nucleoside triphosphate hydrolases superfamily protein	-
17	Sb04g005380	0.103272	tubby like protein 8	-
18	Sb09g023360	0.103421	Minichromosome maintenance (MCM2/3/5) family protein	DNA replication
19	Sb05g022560	0.105423	ARM repeat superfamily protein	-
20	Sb08g016770	0.105512		-
Rank	Gene	Score (JSD)	Function	KEGG pathway
1	Sb04g020520	0	exocyst subunit exo70 family protein F1	-
2	Sb06g028040	0.0460372	Transcription initiation factor TFIIE, beta subunit	Basal transcription factors
3	Sb03g037850	0.0549258	F-box family protein	-
4	Sb05g022780	0.0588879	ETO1-like 1	-
5	Sb08g003880	0.0589356	F-box and associated interaction domains-containing protein	-
6	Sb01g044800	0.0592236	Modifier of rudimentary (Mod(r)) protein	-
7	Sb06g031960	0.0603321	SWIB complex BAF60b domain-containing protein	-
8	Sb01g042400	0.0606537	response regulator 2	Plant hormone signal transduction
9	Sb04g020050	0.0617326	winged-helix DNA-binding transcription factor family protein	-
10	Sb01g028430	0.0618988	plant intracellular ras group-related LRR 4	-
11	Sb07g027320	0.0625119	DNAJ heat shock N-terminal domain-containing protein	-
12	Sb05g003810	0.0627474	VIRE2-interacting protein 1	-
13	Sb10g025450	0.0638243		-
14	Sb03g046450	0.0643825	MAC/Perforin domain-containing protein	-
15	Sb09g023300	0.0647851	ENTH/VHS/GAT family protein	-
16	Sb01g046460	0.0653139	Protein kinase superfamily protein	-
17	Sb01g045510	0.0676958	Sec14p-like phosphatidylinositol transfer family protein	-
18	Sb04g024470	0.0680308	NIMA-related kinase 5	-
19	Sb01g035310	0.0688426	RING-H2 finger C1A	-
20	Sb01g041320	0.0705889	acyl-CoA binding protein 2	-
Rank	Gene	Score (JSD)	Function	KEGG pathway
1	Sb02g038910	0	Pectin lyase-like superfamily protein	Pentose and glucuronate interconversions Starch and sucrose metabolism Metabolic pathways
2	Sb03g028380	0.0630119	Pectin lyase-like superfamily protein	Pentose and glucuronate interconversions Starch and sucrose metabolism Metabolic pathways
3	Sb03g008470	0.0647297	NAC domain containing protein 3	-
4	Sb10g003900	0.0664507	GDSL-like Lipase/Acylhydrolase superfamily protein	-
5	Sb07g003120	0.0679163		-
6	Sb06g023160	0.0681779	kunitz trypsin inhibitor 1	-
7	Sb05g007145	0.0690533	phosphatase 2C5	-
8	Sb09g001080	0.069446	Serine protease inhibitor, potato inhibitor I-type family protein	-
9	Sb03g046890	0.0728745	AWPM-19-like family protein	-
10	Sb02g030840	0.0745545	Late embryogenesis abundant (LEA) hydroxyproline-rich glycoprotein family	-
11	Sb02g002495	0.074996		-
12	Sb07g022990	0.0872393	cytochrome P450, family 707, subfamily A, polypeptide 4	Carotenoid biosynthesis
13	Sb02g038250	0.0876835		-
14	Sb10g027865	0.0883833		-
15	Sb01g049870	0.0890378	tonoplast intrinsic protein 1;3	-
16	Sb07g000330	0.0925473	Bifunctional inhibitor/lipid-transfer protein/seed storage 2S albumin superfamily protein	-
17	Sb03g039380	0.0962631	WUSCHEL related homeobox 2	-
18	Sb02g002520	0.102095	BTB/POZ/MATH-domains containing protein	-
19	Sb0088s002210	0.10734	myb domain protein 73	-
20	Sb04g005693	0.109081	serine-rich protein-related	-
Rank	Gene	Score (JSD)	Function	KEGG pathway
1	Sb06g017060	0	homeobox protein 22	-
2	Sb01g012490	0.140439	Homeodomain-like superfamily protein	-
3	Sb07g002040	0.145685	CCT motif family protein	-
4	Sb10g022150	0.151117	GDSL-like Lipase/Acylhydrolase superfamily protein	-
5	Sb05g007050	0.151231	homeobox protein 31	-
6	Sb01g030520	0.152852	AP2/B3-like transcriptional factor family protein	-
7	Sb03g033960	0.155613	Werner syndrome-like exonuclease	-
8	Sb04g000520	0.157476	Duplicated homeodomain-like superfamily protein	-
9	Sb07g022170	0.163333	Subtilase family protein	-
10	Sb04g031430	0.16706	TOXICOS EN LEVADURA 4	-
11	Sb09g028910	0.168632		-
12	Sb04g030480	0.169069	homeobox protein 22	-
13	Sb10g026620	0.170511	PLATZ transcription factor family protein	-
14	Sb05g021643	0.170902		-
15	Sb01g049905	0.171619		-
16	Sb08g018875	0.172013	XH/XS domain-containing protein	-
17	Sb05g022870	0.172453		-
18	Sb04g020610	0.178698		-
19	Sb03g001150	0.179335		-
20	Sb01g028160	0.181127	homeobox-7	-
Rank	Gene	Score (JSD)	Function	KEGG pathway
1	Sb05g009740	0		-
2	Sb01g043050	0.0265869	regulatory particle triple-A ATPase 3	-
3	Sb04g006830	0.0297821	AAA-type ATPase family protein	Proteasome
4	Sb06g031700	0.0325476	RP non-ATPase subunit 8A	Proteasome
5	Sb01g027860	0.0381766	Proteasome component (PCI) domain protein	-
6	Sb06g000390	0.0390129	Peptidase S24/S26A/S26B/S26C family protein	Protein export
7	Sb09g022970	0.0395531	SELT-like protein precursor	-
8	Sb01g045090	0.0400476	eukaryotic translation initiation factor 3K	-
9	Sb04g029290	0.0402688	BSD domain-containing protein	-
10	Sb02g036590	0.0409987	eukaryotic translation initiation factor 2 gamma subunit	RNA transport
11	Sb07g024800	0.0425607	PAM domain (PCI/PINT associated module) protein	Proteasome
12	Sb01g046910	0.0425922	20S proteasome alpha subunit E1	Proteasome
13	Sb04g028870	0.0430357	Ribosomal protein L17 family protein	Ribosome
14	Sb04g026920	0.0433187	proteasome subunit PAB1	Proteasome
15	Sb03g014380	0.0434466	Ribosomal protein S4 (RPS4A) family protein	Ribosome
16	Sb06g001950	0.0435329	Phosphoglycerate mutase family protein	-
17	Sb04g026160	0.0437825	RAN GTPase activating protein 2	RNA transport
18	Sb01g027720	0.0438747	ADP-ribosylation factor B1B	-
19	Sb01g032170	0.0444685	U-box domain-containing protein	Ubiquitin mediated proteolysisProtein processing in endoplasmic reticulum
20	Sb04g035230	0.0451266	regulatory particle triple-A 1A	Proteasome
Rank	Gene	Score (JSD)	Function	KEGG pathway
1	Sb03g001820	0	GDSL-like Lipase/Acylhydrolase superfamily protein	-
2	Sb02g040760	0.125732	Peroxidase superfamily protein	-
3	Sb07g009330	0.131559		-
4	Sb04g000980	0.133427		-
5	Sb07g009340	0.137254		-
6	Sb04g010150	0.139402	expansin 11	-
7	Sb02g005946	0.139445		-
8	Sb04g022842	0.140075		-
9	Sb05g027470	0.143866	Disease resistance protein (CC-NBS-LRR class) family	-
10	Sb10g011290	0.144304	Peroxidase superfamily protein	Phenylalanine metabolismPhenylpropanoid biosynthesisMetabolic pathways Biosynthesis of secondary metabolites
11	Sb04g033330	0.144911	YELLOW STRIPE like 3	-
12	Sb01g021060	0.14549	expansin 11	-
13	Sb01g018610	0.145568		-
14	Sb09g001730	0.145862	LRR and NB-ARC domains-containing disease resistance protein	-
15	Sb05g026510	0.146422	Protein of Unknown Function (DUF239)	-
16	Sb04g010000	0.146986	expansin 11	-
17	Sb10g009990	0.148297	UDP-Glycosyltransferase superfamily protein	-
18	Sb02g040680	0.14957	Peroxidase superfamily protein	Phenylalanine metabolismPhenylpropanoid biosynthesisMetabolic pathways Biosynthesis of secondary metabolites
19	Sb06g012030	0.149942	FER-like regulator of iron uptake	-
20	Sb10g006550	0.150498		-
Rank	Gene	Score (JSD)	Function	KEGG pathway
1	Sb06g016880	0	magnesium transporter 4	-
2	Sb06g002870	0.125466	Amidase family protein	-
3	Sb10g029405	0.150477		-
4	Sb09g006018	0.155435		-
5	Sb03g037180	0.160077	Histidine kinase-, DNA gyrase B-, and HSP90-like ATPase family protein	-
6	Sb01g003470	0.16307	NAD(P)-binding Rossmann-fold superfamily protein	-
7	Sb07g004410	0.163302	nuclear factor Y, subunit C2	-
8	Sb03g046800	0.166227	sulfotransferase 2A	-
9	Sb08g001070	0.169251	TRAUCO	-
10	Sb01g035960	0.172674	PYRIMIDINE 4	Alanine, aspartate and glutamate metabolism Glycine, serine and threonine metabolism Metabolic pathways
11	Sb0010s013040	0.173188	Major facilitator superfamily protein	-
12	Sb07g026270	0.173441	purple acid phosphatase 27	-
13	Sb03g012990	0.174639	FAD-dependent oxidoreductase family protein	Glycine, serine and threonine metabolism Lysine degradationMetabolic pathways Peroxisome
14	Sb10g027110	0.175228	Glycosyl hydrolases family 31 protein	Galactose metabolism Starch and sucrose metabolism Metabolic pathways
15	Sb09g027320	0.175958		ABC transporters
16	Sb01g027540	0.176929	serine carboxypeptidase-like 6	-
17	Sb07g022460	0.177739		-
18	Sb03g032120	0.178005		-
19	Sb05g006970	0.178071	Protein of unknown function (DUF1624)	Glycosaminoglycan degradationMetabolic pathways
20	Sb04g022677	0.178175	ACT domain repeat 3	-
Rank	Gene	Score (JSD)	Function	KEGG pathway
1	Sb06g017025	0	Protein of unknown function (DUF668)	-
2	Sb03g004770	0.0693479	saposin B domain-containing protein	-
3	Sb01g006120	0.0696966	histidinol dehydrogenase	-
4	Sb0013s004010	0.0715576		-
5	Sb02g024030	0.0716207		-
6	Sb08g018570	0.0718123	diaminopimelate epimerase family protein	-
7	Sb04g006620	0.0720997	fumarylacetoacetase, putative	-
8	Sb05g003700	0.0730614	alpha/beta-Hydrolases superfamily protein	-
9	Sb10g013750	0.0749449	cryptochrome 2	Circadian rhythm - plant
10	Sb0013s004030	0.0749962		-
11	Sb01g036960	0.0774458		Amino sugar and nucleotide sugar metabolismBiosynthesis of secondary metabolites
12	Sb01g004430	0.0775081	elongation factor P (EF-P) family protein	-
13	Sb02g021250	0.0793373	NB-ARC domain-containing disease resistance protein	-
14	Sb0013s004040	0.0795084		-
15	Sb02g021030	0.0797658	peroxin 3	Peroxisome
16	Sb01g036950	0.081574		-
17	Sb03g032560	0.0816735	casein kinase 1-like protein 2	-
18	Sb01g028510	0.0831852	S-adenosyl-L-methionine-dependent methyltransferases superfamily protein	-
19	Sb0011s006460	0.083296		-
20	Sb04g005620	0.0834844		-
