# Supplementary material for: Genome-wide association analysis of seedling traits in diverse Sorghum germplasm under thermal stress
Source: BMC Plant Biol. 2017 Jan 13;17:12. doi: 10.1186/s12870-016-0966-2 (PMC5237230; doi:10.1186/s12870-016-0966-2)
Supplement: Additional file 6: — Lis of KASP primers sequences designed for the significant SNPs associated with varaition of seedling traits under thermal stress. (XLSX 10 kb) [file 12870_2016_966_MOESM6_ESM.xlsx]

## Sheet: Sheet1
Primer Name	Common	Allele X	Allele Y
CT_S1_8039999_C	GAGGCTCTCGTGCTGGTC	CCTGYGAAAGACCAGTAGACC	CCTGYGAAAGACCAGTAGACA
CT_S6_53967668_C	GTGCTCGCATCAAAGTTCAA	AGCTGCATTGCTACCTCCTTA	GCTGCATTGCTACCTCCTTG
CT_S6_54057566_C	GGATAGTGGGCAGCACAGAC	CCACCTCCTTTTAAGTTTTGGC	CCACCTCCTTTTAAGTTTTGGG
CT_S6_53978420_C	GCCGACGGCAAGAAGTATT	GCGGCTTGCTCTGCG	GCGGCTTGCTCTGCC
CT_S6_54030245_C	CGTAGTACCACTCGGTGTCG	CTGTCKGGCGAGTGC	CCTGTCKGGCGAGTGT
CT_S6_53848121_C	GTGCATTGCATTTGCACCT	CACACACCCCACAGCCTA	CACACACCCCACAGCCTG
CT_S6_53791123_C	GCATCGACAACTTTGCCTTC	GCCGATTTATCTTCTTCAACCTTT	CCGATTTATCTTCTTCAACCTTC
CT_S6_43169342_C	ACTGAGGAGGTCGTCGATCA	CGTTCTCTTCCGTCGTCAC	TCGTTCTCTTCCGTCGTCAT
CT_S6_54030254_C	CGTAGTACCACTCGGTGTCG	CGAYGCCCTCCTGTCC	CGAYGCCCTCCTGTCA
CT_S2_76203986_C	TTGATGTCCCTGAGCCTCTC	GCAGCAGACTTCCTTCATCA	GCAGCAGACTTCCTTCATCG
CT_S2_73739699_C	AAGTTCCATTTGGTGCCAGT	AGTGTCACTCGGTCGCA	AGTGTCACTCGGTCGCT
CT_S9_8614594_C	CATGCAGCCCTATGTCACAC	CCTCAYTTTCCTCCATTCTACC	CCCTCAYTTTCCTCCATTCTACT
CT_S2_56602226_C	ACCATCCTCCTGCTCAACAC	CGGCAGCGTGAAGGAG	CGGCAGCGTGAAGGAA
CT_S4_60946340_C	GGGCACACAAAGACAGAGTG	GCAGCTCCCTGTCCCC	GCAGCTCCCTGTCCCG
CT_S3_16201529_C	CACGGACATGGACCTCATC	GGTTGTTGGTGAGCCCC	GGTTGTTGGTGAGCCCG
CT_S2_56566217_C	TGGCAACACACAGGAGTACC	GAAGATCCATGTGTRCTGCGTG	GAAGATCCATGTGTRCTGCGTC
CT_S2_72583772_C	AGACGCGAAGTAGGCTTCTG	GAGCTGGTACTGCATTCTCTCTT	GAGCTGGTACTGCATTCTCTCTC
CT_S2_54593968_C	AGCCGCTTGCTATTTTTCC	GCGGAGGTGGGGAGG	AGCGGAGGTGGGGAGA
CT_S2_54593969_C	AGCCGCTTGCTATTTTTCC	GCGGAGGTGGGGAGRG	GCGGAGGTGGGGAGRA
CT_S5_1302419_C	TTGAATGGCAGCAGCATTAG	AGCACCACAACRTCGTACAAG	ATAGCACCACAACRTCGTACAAC
CT_S6_57170126_C	AAGGCAGGAGCTCTTTGTCA	CTAGGCACTGCGAGGAGG	CTAGGCACTGCGAGGAGC
CT_S6_57163269_C	GCTCCACCTGCTCTCGTC	GAAGCTGTGGCAGCGG	GAAGCTGTGGCAGCGA
CT_S6_57302179_C	TCCTTCCTTCCTTCCTTACCA	TCGCCTCCATCCCCAT	CGCCTCCATCCCCAC
CT_S6_57163127_C	TGCTACTTCCCTGCTTGCTT	GACGCCAGGGCCACA	GACGCCAGGGCCACG
CT_S3_47228001_C	CAATAAGCAGGGGCAGTAGC	CTTATTCKGGTCAACCCCTT	TTATTCKGGTCAACCCCTC
CT_S6_5762763_C	CTCTTCGCAGCTTTGTCAAG	ATAATYAATGTTTTTGTCGAAAGTT	TAATYAATGTTTTTGTCGAAAGTA
CT_S3_59699677_C	ATGCAGCATCATGAGCTTTG	GTCTGACAAAAGTCAAATAGATTCCA	AGTCTGACAAAAGTCAAATAGATTCCT
