# Supplementary material for: Genome-wide association analysis of seedling traits in diverse Sorghum germplasm under thermal stress
Source: BMC Plant Biol. 2017 Jan 13;17:12. doi: 10.1186/s12870-016-0966-2 (PMC5237230; doi:10.1186/s12870-016-0966-2)
Supplement: Additional file 7: — List of qRT-PCR primers used in expression analysis of the selected genes in this study. (XLSX 9 kb) [file 12870_2016_966_MOESM7_ESM.xlsx]

## Sheet: Sheet1
Name	Sequence	Efficiency
FFT-1-F	GGCGAACGATCTGGTTAAGA	~2.00
FFT-1-R	ATGGAGTGGTCAACCAGTATTC
SbACTIN_F2	GGCCGTCCTCTCTCTGTATG	~2.00
SbACTIN_R2	GTGTGGCTGACACCATCTCC
SbAntho_F1	GTCATTGGTTCCGTCCATACA	~2.00
SbAntho_R1	GATTCCAGCTCTTGTACCCTTC
SbSWEET17_F1	CTGCTGTGGCTCTACTACGG	~2.00
SbSWEET17_R1	CGCTGCTGCCAGCTTTAC
Sobic.004g328800 LP	GAAGCTGACGTGCGAGTTG	~2.00
Sobic.004g328800 RP	GGACGTATCCTCGTGGTGTC
GAPDH LP	GCTACCCAAAAGACGGTTGA	~2.00
GAPDH RP	TAAGGGCAGGAAGCACTTTG
